# Supplementary material for: Genomic diversity and host-specificity in Corynebacterium pseudotuberculosis using comparative population genomics
Source: Front Microbiol. 2026 Feb 17;17:1729846. doi: 10.3389/fmicb.2026.1729846 (PMC12953079; doi:10.3389/fmicb.2026.1729846)
Supplement: Supplementary file 1 [file Table_1.xlsx]

## Sheet: Table of Contents
Supplementary Tables for "Genomic Insights into Host-Specificity and Diversity in Corynebacterium pseudotuberculosis"
Rodrigo Profeta, Cory L. Schlesener, et. al
Table of Contents
Table S1. Metadata and quality control summary of Corynebacterium pseudotuberculosis genome assemblies
Table S2. Equi-specific genes.
Table S3. Ovis-specific genes.

## Sheet: S1 - QC Assemblies
Table S1. Metadata and quality control summary of Corynebacterium pseudotuberculosis genome assemblies
This table summarizes quality control metrics and associated metadata for the Corynebacterium pseudotuberculosis genomes. Reported information includes strain identifier, host, biovar, geographic origin (reported at the U.S. state level for U.S. isolates and at the country level for non-U.S. isolates), year of isolation when available, and assembly quality metrics. Quality control thresholds for …
Strain	Accession	Contig Count	Coverage	Completeness	Contamination	Contig N50	GC (%)	Coding Density	Total Length (bp)	Largest contig (bp)	CDS Count	Host	Biovar	Geographic Origin	Year of Isolation
BR_Cpo_23	SRR36656880	5	733.24	99.98	0.1	722120	52.19	0.887	2320538	819824	2127	Unknown	ovis	Brazil	Unknown
BR_Cpo_24	SRR36656879	5	844.47	99.98	0.1	722140	52.19	0.887	2320586	819849	2128	Unknown	ovis	Brazil	Unknown
BCW-13008	SRR36657122	6	23.24	99.98	0.11	721680	52.18	0.888	2320695	820080	2135	Caprine	ovis	USA–TX	2008
BCW-10650	SRR36656918	6	42.2	99.98	0.09	721852	52.18	0.887	2320861	820105	2132	Caprine	ovis	Unknown	2001
BCW-13034	SRR36657031	6	54.03	99.97	0.09	543387	52.18	0.887	2320899	722095	2135	Caprine	ovis	USA–TX	2015
BCW-12988	SRR36656790	6	74.88	99.98	0.11	721679	52.18	0.887	2320694	820080	2134	Caprine	ovis	USA–TX	Unknown
BCW-12935	SRR36657164	6	151.32	99.98	0.11	721886	52.19	0.887	2320424	819824	2127	Unknown	ovis	Brazil	Unknown
BR_Cpo_03	SRR36656902	6	617.8	99.98	0.1	543072	52.19	0.887	2320494	722139	2127	Unknown	ovis	Brazil	Unknown
BR_Cpo_25	SRR36656877	6	633.21	99.98	0.1	721891	52.19	0.887	2320292	819783	2128	Unknown	ovis	Brazil	Unknown
BCW-10962	SRR36657063	7	21.42	99.97	0.09	543378	52.18	0.887	2320623	721704	2136	Ovine	ovis	USA–CA	2013
BCW-12987	SRR36656791	7	22.08	99.98	0.09	543387	52.18	0.887	2320769	721869	2132	Caprine	ovis	USA–TX	Unknown
BCW-12363	SRR36656910	7	23.44	99.98	0.09	543385	52.18	0.887	2320782	721852	2135	Feline	ovis	USA–CA	Unknown
BCW-10764	SRR36656733	7	24.28	99.99	0.09	543332	52.18	0.888	2320710	721852	2133	Caprine	ovis	USA–CA	2003
BCW-10674	SRR36656862	7	25.91	99.98	0.09	543412	52.18	0.887	2320777	721853	2132	Bovine	ovis	Unknown	2002
BCW-10821	SRR36656718	7	27.93	99.98	0.09	543388	52.18	0.887	2320748	721854	2133	Caprine	ovis	USA–CA	2007
BCW-10850	SRR36656694	7	27.97	99.98	0.09	543360	52.18	0.887	2320587	721851	2134	Caprine	ovis	USA–CA	2008
BCW-12986	SRR36656792	7	29.06	99.98	0.11	543377	52.18	0.888	2320602	721679	2138	Caprine	ovis	USA–TX	Unknown
BCW-10958	SRR36657067	7	29.51	99.98	0.09	543385	52.18	0.887	2320754	721854	2133	Caprine	ovis	USA–CA	2013
BCW-13051	SRR36657013	7	29.92	99.98	0.09	543385	52.18	0.888	2320731	721859	2133	Ovine	ovis	USA–TX	2020
BCW-13056	SRR36657006	7	30.87	99.98	0.09	543387	52.18	0.887	2320627	721855	2132	Ovine	ovis	USA–TX	2020
BCW-10921	SRR36657075	7	31.08	99.98	0.09	543387	52.18	0.887	2320745	721853	2133	Caprine	ovis	USA–CA	2011
BCW-12992	SRR36656787	7	31.48	99.98	0.12	543414	52.18	0.887	2320793	721845	2136	Caprine	ovis	USA–TX	Unknown
BCW-10846	SRR36656695	7	31.52	99.98	0.09	543387	52.18	0.887	2320631	721843	2131	Ovine	ovis	USA–CA	2008
BCW-10920	SRR36657076	7	32.37	99.98	0.09	543387	52.18	0.887	2320655	721867	2130	Ovine	ovis	USA–CA	2011
BCW-12995	SRR36656783	7	32.56	99.98	0.11	721679	52.18	0.888	2320603	819673	2135	Caprine	ovis	USA–TX	Unknown
BCW-12359	SRR36656911	7	33.47	99.98	0.09	543387	52.18	0.888	2320747	721852	2134	Caprine	ovis	USA–CA	Unknown
BCW-13043	SRR36657022	7	33.48	99.99	0.12	543384	52.18	0.888	2320762	721845	2137	Caprine	ovis	USA–TX	2018
BCW-10852	SRR36656693	7	33.62	99.98	0.09	543378	52.18	0.887	2320621	721704	2135	Ovine	ovis	USA–CA	2008
BCW-10637	SRR36657093	7	34.8	99.98	0.09	543387	52.18	0.888	2320749	721856	2134	Equine	ovis	Unknown	2000
BCW-13010	SRR36657121	7	35.27	99.98	0.09	543416	52.18	0.888	2320807	721852	2134	Caprine	ovis	USA–TX	2008
BCW-13040	SRR36657025	7	35.47	99.98	0.09	543387	52.18	0.887	2320752	721854	2135	Ovine	ovis	USA–TX	2017
BCW-13019	SRR36657111	7	35.82	99.98	0.09	543386	52.18	0.887	2320760	721867	2134	Caprine	ovis	USA–TX	2011
BCW-10910	SRR36657085	7	36.08	99.98	0.09	543385	52.18	0.887	2320756	721855	2132	Caprine	ovis	USA–CA	2010
BCW-10827	SRR36656712	7	36.67	99.98	0.09	543386	52.18	0.887	2320754	721852	2131	Caprine	ovis	USA–CA	2007
BCW-13015	SRR36657115	7	37.62	99.98	0.09	543389	52.18	0.887	2320781	721852	2134	Caprine	ovis	USA–TX	2009
BCW-13011	SRR36657120	7	37.75	99.98	0.09	543386	52.18	0.887	2320771	721852	2134	Caprine	ovis	USA–TX	2008
BCW-10816	SRR36656945	7	38.28	99.98	0.09	543385	52.18	0.887	2320769	721875	2133	Ovine	ovis	USA–CA	2006
BCW-10838	SRR36656701	7	38.65	99.98	0.09	543386	52.18	0.888	2320754	721853	2135	Caprine	ovis	USA–CA	2007
BCW-10676	SRR36656860	7	39.36	99.98	0.09	543386	52.18	0.887	2320735	721851	2133	Ovine	ovis	Unknown	2002
BCW-13026	SRR36657103	7	40.3	99.98	0.09	543415	52.18	0.887	2320794	721852	2133	Caprine	ovis	USA–TX	2013
BCW-12942	SRR36657158	7	40.62	99.98	0.1	721897	52.19	0.887	2320373	819512	2125	Unknown	ovis	Brazil	Unknown
BCW-13012	SRR36657119	7	40.75	99.98	0.09	543385	52.18	0.887	2320732	721853	2133	Caprine	ovis	USA–TX	Unknown
BCW-12963	SRR36657136	7	40.9	99.98	0.1	721898	52.19	0.887	2320335	819497	2128	Unknown	ovis	Brazil	Unknown
BCW-13035	SRR36657029	7	40.93	99.98	0.09	543387	52.18	0.888	2320734	721836	2133	Caprine	ovis	USA–TX	2015
BCW-12991	SRR36656788	7	41.22	99.98	0.09	543386	52.18	0.888	2320747	721852	2134	Caprine	ovis	USA–TX	Unknown
BCW-13024	SRR36657106	7	41.28	99.98	0.09	543387	52.18	0.888	2320765	721867	2133	Caprine	ovis	USA–TX	2012
BCW-13032	SRR36657033	7	41.81	99.98	0.09	543356	52.18	0.887	2320794	721853	2133	Caprine	ovis	USA–TX	2014
BCW-13016	SRR36657114	7	42.39	99.98	0.09	543385	52.18	0.887	2320746	721851	2132	Caprine	ovis	USA–TX	2009
BCW-10694	SRR36656779	7	42.97	99.98	0.09	543355	52.18	0.887	2320727	721854	2132	Unknown	ovis	Unknown	2003
BCW-13017	SRR36657113	7	43	99.98	0.09	543386	52.18	0.887	2320803	721878	2136	Caprine	ovis	USA–TX	2010
BCW-10802	SRR36656952	7	43.58	99.98	0.09	543386	52.18	0.888	2320755	721852	2132	Caprine	ovis	USA–CA	2006
BCW-13000	SRR36657130	7	43.81	99.98	0.09	543386	52.18	0.887	2320792	721852	2134	Caprine	ovis	USA–TX	Unknown
BCW-13001	SRR36657129	7	43.88	99.98	0.09	721852	52.18	0.887	2320749	819770	2132	Caprine	ovis	USA–TX	Unknown
BCW-13028	SRR36657037	7	44.34	99.98	0.12	543414	52.18	0.888	2320792	721845	2137	Caprine	ovis	USA–TX	2013
BCW-12931	SRR36656816	7	44.47	99.98	0.1	543071	52.19	0.887	2320413	721918	2125	Unknown	ovis	Brazil	Unknown
BCW-13027	SRR36657102	7	44.91	99.98	0.1	543386	52.18	0.887	2320776	721855	2136	Caprine	ovis	USA–TX	2013
BCW-12933	SRR36656814	7	45.31	99.98	0.11	543071	52.19	0.887	2320385	721906	2129	Unknown	ovis	Brazil	Unknown
BCW-12985	SRR36656793	7	45.37	99.98	0.09	721853	52.18	0.887	2320753	819767	2134	Caprine	ovis	USA–TX	Unknown
BCW-12997	SRR36657133	7	45.44	99.98	0.09	543386	52.18	0.887	2320777	721850	2134	Caprine	ovis	USA–TX	Unknown
BCW-13060	SRR36656906	7	45.5	99.98	0.09	543386	52.18	0.888	2320744	721850	2136	Caprine	ovis	USA–TX	2021
BCW-12984	SRR36656794	7	46.86	99.98	0.09	543388	52.18	0.888	2320742	721854	2135	Caprine	ovis	USA–TX	Unknown
BCW-13052	SRR36657012	7	47.26	99.98	0.09	543387	52.18	0.888	2320795	721873	2134	Caprine	ovis	USA–TX	2020
BCW-13047	SRR36657017	7	48.13	99.98	0.09	543389	52.18	0.887	2320755	721853	2134	Caprine	ovis	USA–TX	2018
BCW-13037	SRR36657028	7	51.34	99.98	0.09	543386	52.18	0.887	2320757	721866	2133	Caprine	ovis	USA–TX	2015
BCW-13020	SRR36657110	7	51.36	99.98	0.09	543386	52.18	0.887	2320738	721849	2134	Caprine	ovis	USA–TX	2011
BCW-12983	SRR36656795	7	51.49	99.98	0.09	543386	52.18	0.887	2320778	721853	2134	Caprine	ovis	USA–TX	Unknown
BCW-10939	SRR36657183	7	51.73	99.98	0.09	543387	52.18	0.887	2320747	721852	2132	Caprine	ovis	Unknown	2012
BCW-12924	SRR36656823	7	51.89	99.99	0.11	543374	52.18	0.886	2320975	722376	2134	Unknown	ovis	Brazil	Unknown
BCW-12996	SRR36656782	7	51.98	99.98	0.09	543386	52.18	0.887	2320777	721850	2134	Caprine	ovis	USA–TX	Unknown
BCW-12999	SRR36657131	7	51.99	99.98	0.09	543416	52.18	0.887	2320828	721852	2135	Caprine	ovis	USA–TX	Unknown
BCW-11011	SRR36656923	7	52.23	99.98	0.09	543416	52.18	0.887	2320791	721866	2134	Caprine	ovis	USA–CA	2016
BCW-12947	SRR36657154	7	53.1	99.98	0.11	543070	52.19	0.887	2320374	721897	2125	Unknown	ovis	Brazil	Unknown
BCW-13031	SRR36657034	7	54.91	99.98	0.09	543385	52.18	0.888	2320727	721851	2134	Caprine	ovis	USA–TX	2014
BCW-13014	SRR36657117	7	56.51	99.98	0.09	543386	52.18	0.887	2320727	721829	2130	Caprine	ovis	USA–TX	Unknown
BCW-13004	SRR36657125	7	56.54	99.98	0.09	543386	52.18	0.887	2320732	721854	2133	Caprine	ovis	USA–TX	2008
BCW-10797	SRR36656956	7	57.78	99.98	0.09	543385	52.18	0.887	2320753	721854	2135	Caprine	ovis	USA–CA	2005
BCW-13057	SRR36656909	7	58.25	99.98	0.09	543356	52.18	0.888	2320599	721853	2135	Caprine	ovis	USA–TX	2020
BCW-12993	SRR36656785	7	59.23	99.98	0.09	543387	52.18	0.888	2320711	721829	2134	Caprine	ovis	USA–TX	Unknown
BCW-10714	SRR36656757	7	59.31	99.98	0.09	543379	52.18	0.887	2320632	721690	2136	Unknown	ovis	USA–CO	2003
BCW-12927	SRR36656819	7	60.16	99.99	0.1	543376	52.18	0.886	2321016	722377	2135	Unknown	ovis	Brazil	Unknown
BCW-13046	SRR36657018	7	61.32	99.98	0.09	543377	52.18	0.888	2320613	721681	2135	Caprine	ovis	USA–TX	2018
BCW-10800	SRR36656953	7	62.92	99.98	0.09	543386	52.18	0.888	2320754	721852	2132	Caprine	ovis	USA–CA	2006
BCW-12951	SRR36657148	7	63.46	99.98	0.1	543072	52.19	0.887	2320385	721916	2131	Unknown	ovis	Brazil	Unknown
BCW-13050	SRR36657014	7	63.57	99.98	0.09	543389	52.18	0.887	2320778	721850	2136	Caprine	ovis	USA–TX	2020
BCW-10645	SRR36657047	7	65.6	99.98	0.09	543415	52.18	0.888	2320777	721853	2133	Equine	ovis	Unknown	2001
BCW-13044	SRR36657021	7	65.91	99.98	0.09	543385	52.18	0.887	2320766	721876	2133	Ovine	ovis	USA–TX	2018
BCW-13013	SRR36657118	7	66.6	99.98	0.09	543277	52.18	0.887	2320661	721876	2136	Caprine	ovis	USA–TX	Unknown
BCW-10960	SRR36657065	7	67.75	99.98	0.09	543387	52.18	0.887	2320749	721854	2133	Unknown	ovis	Unknown	Unknown
BCW-13042	SRR36657023	7	67.99	99.98	0.09	543387	52.18	0.887	2320638	721756	2133	Caprine	ovis	USA–TX	2018
BCW-13005	SRR36657124	7	68.13	99.98	0.09	543386	52.18	0.887	2320801	721854	2132	Caprine	ovis	USA–TX	2008
BCW-10683	SRR36656854	7	70.33	99.98	0.09	543386	52.18	0.888	2320728	721836	2134	Unknown	ovis	Unknown	2002
BCW-13055	SRR36657009	7	71.04	99.98	0.1	543385	52.18	0.887	2320786	721873	2133	Caprine	ovis	USA–TX	2020
BCW-12994	SRR36656784	7	72.06	99.98	0.1	543377	52.18	0.888	2320603	721678	2135	Caprine	ovis	USA–TX	Unknown
BCW-13039	SRR36657026	7	73.2	99.98	0.09	543261	52.18	0.887	2320641	721867	2134	Caprine	ovis	USA–TX	2016
BCW-12990	SRR36656789	7	74.84	99.98	0.1	543377	52.18	0.888	2320604	721679	2136	Caprine	ovis	USA–TX	Unknown
BCW-13018	SRR36657112	7	77.36	99.98	0.09	543387	52.18	0.888	2320764	721867	2136	Caprine	ovis	USA–TX	2011
BCW-10772	SRR36656725	7	78.39	99.98	0.09	543386	52.18	0.887	2320731	721836	2136	Ovine	ovis	USA–CA	2004
BCW-13033	SRR36657032	7	78.43	99.98	0.09	543386	52.18	0.887	2320740	721848	2133	Caprine	ovis	USA–TX	2015
BCW-10828	SRR36656711	7	78.89	99.98	0.09	543386	52.18	0.888	2320754	721852	2132	Caprine	ovis	USA–CA	2018
BCW-13048	SRR36657016	7	81	99.98	0.09	543385	52.18	0.887	2320620	721853	2131	Ovine	ovis	USA–TX	2019
BCW-13029	SRR36657036	7	81.24	99.98	0.09	543387	52.18	0.887	2320767	721867	2132	Caprine	ovis	USA–TX	2014
BCW-13022	SRR36657108	7	82.9	99.98	0.1	543388	52.18	0.887	2320769	721869	2133	Caprine	ovis	USA–TX	2012
BCW-10715	SRR36656756	7	85.33	99.98	0.09	543386	52.18	0.887	2320779	721876	2134	Equine	ovis	USA–CO	2003
BCW-12910	SRR36656835	7	86.26	99.98	0.1	543071	52.19	0.887	2320612	722141	2127	Unknown	ovis	Brazil	Unknown
BCW-12358	SRR36656912	7	93.89	99.98	0.09	543387	52.18	0.888	2320749	721853	2134	Caprine	ovis	USA–CA	Unknown
BCW-10869A	SRR36656676	7	94.66	99.98	0.09	543387	52.18	0.888	2320750	721853	2135	llama	ovis	USA–CA	2008
BCW-13053	SRR36657011	7	95.27	99.98	0.09	543386	52.18	0.887	2320776	721852	2133	Caprine	ovis	USA–TX	2020
BCW-10773	SRR36656724	7	97.79	99.98	0.09	543386	52.18	0.887	2320744	721854	2131	Ovine	ovis	Unknown	2004
BCW-13030	SRR36657035	7	98.98	99.98	0.1	543378	52.18	0.888	2320594	721681	2137	Caprine	ovis	USA–TX	2014
BCW-13038	SRR36657027	7	101.36	99.98	0.09	543386	52.18	0.887	2320756	721867	2132	Caprine	ovis	USA–TX	2016
BCW-13023	SRR36657107	7	110.57	99.98	0.09	543357	52.18	0.887	2320678	721828	2133	Caprine	ovis	USA–TX	2012
BCW-10726	SRR36656996	7	112.74	99.98	0.09	543385	52.18	0.888	2320773	721878	2135	Equine	ovis	Unknown	Unknown
BCW-13003	SRR36657126	7	113.59	99.98	0.09	543386	52.18	0.887	2320779	721853	2132	Caprine	ovis	USA–TX	2007
BCW-10889A	SRR36657198	7	113.69	99.98	0.09	543401	52.18	0.887	2320774	721858	2134	Ovine	ovis	USA–CA	2009
BCW-13045	SRR36657020	7	117.22	99.98	0.1	543386	52.18	0.887	2320759	721867	2137	Caprine	ovis	USA–TX	2018
BCW-12939	SRR36657160	7	117.56	99.99	0.11	543072	52.19	0.887	2320351	721899	2130	Unknown	ovis	Brazil	Unknown
BCW-12998	SRR36657132	7	119.43	99.98	0.1	543386	52.18	0.888	2320782	721853	2135	Caprine	ovis	USA–TX	Unknown
BCW-13002	SRR36657128	7	134.21	99.98	0.09	543387	52.18	0.887	2320709	721829	2134	Caprine	ovis	USA–TX	Unknown
BCW-10763	SRR36656734	7	134.58	99.99	0.09	543385	52.18	0.887	2320780	721854	2133	Caprine	ovis	USA–CA	Unknown
BCW-10679	SRR36656857	7	141.13	99.98	0.09	543411	52.18	0.887	2320743	721806	2133	Caprine	ovis	Unknown	2002
BCW-10930	SRR36657193	7	161.71	99.98	0.09	543389	52.18	0.888	2320747	721854	2133	Equine	ovis	Unknown	2012
BCW-10979	SRR36657046	7	169.83	99.98	0.1	543386	52.18	0.887	2323044	724096	2137	Caprine	ovis	USA–CA	2014
BCW-10798	SRR36656955	7	176.16	99.98	0.09	543385	52.18	0.888	2320772	721850	2136	Caprine	ovis	USA–CA	2005
BCW-10771	SRR36656727	7	178.16	99.98	0.1	543389	52.18	0.887	2320749	721854	2135	Caprine	ovis	Unknown	2004
BCW-12945	SRR36657156	7	187.74	99.99	0.11	543374	52.18	0.886	2321004	722375	2133	Unknown	ovis	Brazil	Unknown
BCW-12975	SRR36656804	7	230.26	99.99	0.1	543388	52.18	0.886	2320664	722020	2132	Unknown	ovis	Brazil	Unknown
BCW-10987	SRR36657038	7	230.56	99.98	0.09	543384	52.18	0.887	2320717	721825	2133	Ovine	ovis	USA–CA	2014
BCW-10616	SRR36656773	7	302.59	99.98	0.09	543386	52.18	0.887	2320726	721846	2136	Equine	ovis	Unknown	Unknown
BCW-10892A	SRR36657099	7	350.58	99.98	0.09	543332	52.18	0.887	2320709	721851	2131	Caprine	ovis	USA–CA	2009
BR_Cpo_18	SRR36656885	7	646.85	99.98	0.1	543072	52.19	0.887	2320354	721898	2126	Unknown	ovis	Brazil	Unknown
BR_Cpo_01	SRR36656904	7	662.13	99.98	0.1	543074	52.19	0.887	2320363	721890	2127	Unknown	ovis	Brazil	Unknown
BR_Cpo_31	SRR36656871	7	698.88	99.99	0.1	722380	52.18	0.886	2321345	819881	2134	Unknown	ovis	Brazil	Unknown
BR_Cpo_27	SRR36656875	7	716.45	99.99	0.1	543336	52.18	0.886	2320794	722336	2133	Unknown	ovis	Brazil	Unknown
BR_Cpo_02	SRR36656903	7	720.6	99.99	0.1	722022	52.18	0.886	2320990	819881	2134	Unknown	ovis	Brazil	Unknown
BR_Cpo_29	SRR36656873	7	751.86	99.99	0.11	721900	52.19	0.887	2320585	819851	2130	Unknown	ovis	Brazil	Unknown
BR_Cpo_26	SRR36656876	7	787.76	99.98	0.11	543070	52.19	0.887	2320371	721897	2130	Unknown	ovis	Brazil	Unknown
BR_Cpo_21	SRR36656882	7	845.94	99.98	0.1	721898	52.19	0.887	2320581	819525	2124	Unknown	ovis	Brazil	Unknown
BR_Cpo_06	SRR36656898	7	905.88	99.98	0.1	721858	52.19	0.887	2320530	819822	2124	Unknown	ovis	Brazil	Unknown
BCW-12370	SRR36656844	8	21.2	99.98	0.1	367586	52.18	0.887	2320667	721681	2140	Caprine	ovis	USA–CA	Unknown
BCW-12354	SRR36656913	8	21.45	99.98	0.09	367547	52.18	0.888	2320744	721853	2135	Caprine	ovis	USA–CA	Unknown
BCW-13059	SRR36656907	8	22.1	99.98	0.09	512107	52.18	0.887	2320674	721877	2135	Ovine	ovis	USA–TX	2020
BCW-12346	SRR36656914	8	22.28	99.98	0.09	534572	52.18	0.887	2321314	820097	2136	Caprine	ovis	USA–CA	Unknown
BCW-12343	SRR36656915	8	22.44	99.99	0.1	675840	52.18	0.886	2321050	735852	2133	Caprine	ovis	USA–CA	Unknown
BCW-12371	SRR36656842	8	23.98	99.98	0.1	543385	52.18	0.887	2321203	722074	2138	Caprine	ovis	USA–CA	Unknown
BCW-12925	SRR36656822	8	26.8	99.98	0.11	543054	52.19	0.887	2320408	721897	2132	Unknown	ovis	Brazil	Unknown
BCW-12978	SRR36656801	8	33.72	99.99	0.1	543375	52.18	0.886	2321501	722376	2133	Unknown	ovis	Brazil	Unknown
BCW-12934	SRR36657165	8	40.44	99.98	0.11	721875	52.18	0.886	2321996	819850	2129	Unknown	ovis	Brazil	Unknown
BCW-13049	SRR36657015	8	44.69	99.98	0.09	543385	52.18	0.887	2320741	721852	2133	Ovine	ovis	USA–TX	2019
BCW-12964	SRR36657135	8	47.13	99.98	0.11	543071	52.16	0.885	2326088	721899	2132	Unknown	ovis	Brazil	Unknown
BCW-12917	SRR36656829	8	52.02	99.98	0.1	543071	52.15	0.884	2330059	722139	2130	Unknown	ovis	Brazil	Unknown
BCW-13041	SRR36657024	8	57.07	99.98	0.09	543415	52.18	0.887	2320932	721853	2135	Caprine	ovis	USA–TX	2018
BCW-10779	SRR36656973	8	60.73	99.99	0.13	554546	52.09	0.886	2351287	746353	2154	Equine	equi	USA–CA	2004
BCW-12965	SRR36657134	8	63.42	99.98	0.11	543071	52.17	0.886	2324418	721898	2134	Unknown	ovis	Brazil	Unknown
BCW-12932	SRR36656815	8	68.73	99.98	0.1	543071	52.18	0.887	2321833	721897	2128	Unknown	ovis	Brazil	Unknown
BCW-13006	SRR36657123	8	82.83	99.98	0.1	543386	52.18	0.888	2320987	721850	2139	Caprine	ovis	USA–TX	2008
BCW-12918	SRR36656828	8	86.16	99.99	0.12	543403	52.18	0.886	2321112	722241	2132	Unknown	ovis	Brazil	Unknown
BCW-10675	SRR36656861	8	90.11	99.98	0.09	543388	52.18	0.887	2320944	721851	2133	Ovine	ovis	Unknown	2002
BCW-12912	SRR36656833	8	94.79	99.95	0.11	543074	52.15	0.884	2329612	721891	2134	Unknown	ovis	Brazil	Unknown
BCW-12955	SRR36657144	8	95.54	99.98	0.11	543098	52.18	0.887	2321917	721898	2132	Unknown	ovis	Brazil	Unknown
BCW-12953	SRR36657146	8	102.39	99.98	0.1	543070	52.18	0.887	2320978	721899	2129	Unknown	ovis	Brazil	Unknown
1197	SRR14765341	8	103.89	99.98	0.21	386147	52.19	0.887	2321709	721897	2129	Caprine	ovis	Switzerland	2010
798	SRR14765336	8	107.61	99.99	0.1	384771	52.19	0.887	2320201	721901	2128	Caprine	ovis	Switzerland	2008
BCW-12936	SRR36657163	8	109.05	99.96	0.1	721890	52.16	0.885	2325462	819462	2132	Unknown	ovis	Brazil	Unknown
BCW-12950	SRR36657149	8	119.32	99.98	0.1	543071	52.17	0.886	2323848	721917	2127	Unknown	ovis	Brazil	Unknown
BCW-12926	SRR36656820	8	126.61	99.98	0.11	543070	52.15	0.884	2329562	721920	2134	Unknown	ovis	Brazil	Unknown
BCW-12970	SRR36656810	8	128.15	99.99	0.11	543071	52.18	0.886	2322626	721898	2134	Unknown	ovis	Brazil	Unknown
4600	SRR14765337	8	130.08	99.98	0.1	384770	52.19	0.887	2320351	721885	2127	Ovine	ovis	Switzerland	2019
4394	SRR14765339	8	143.6	99.98	0.1	384733	52.19	0.887	2320025	721899	2127	Ovine	ovis	Switzerland	2019
BCW-12973	SRR36656806	8	148.76	99.98	0.1	543070	52.19	0.887	2320490	721901	2129	Unknown	ovis	Brazil	Unknown
BCW-12976	SRR36656803	8	167.71	99.99	0.1	722018	52.18	0.886	2320817	819540	2133	Unknown	ovis	Brazil	Unknown
BCW-10639A	SRR36657071	8	192.09	99.98	0.1	543396	52.18	0.887	2320965	721853	2135	Equine	ovis	Unknown	2000
BR_Cpo_13	SRR36656891	8	666.67	99.99	0.1	722202	52.18	0.886	2321158	819841	2131	Unknown	ovis	Brazil	Unknown
BR_Cpo_15	SRR36656888	8	668.01	99.99	0.1	543032	52.19	0.887	2320279	721898	2130	Unknown	ovis	Brazil	Unknown
BR_Cpo_07	SRR36656897	8	757.48	99.98	0.1	543032	52.19	0.887	2320250	721898	2127	Unknown	ovis	Brazil	Unknown
BR_Cpo_16	SRR36656887	8	776.78	99.99	0.1	722241	52.18	0.886	2321413	819907	2135	Unknown	ovis	Brazil	Unknown
BR_Cpo_19	SRR36656884	8	803.4	99.98	0.1	542774	52.19	0.887	2320531	721899	2127	Unknown	ovis	Brazil	Unknown
BR_Cpo_05	SRR36656899	8	828.45	99.98	0.1	542774	52.19	0.887	2320441	721860	2125	Unknown	ovis	Brazil	Unknown
BR_Cpo_09	SRR36656895	8	830.9	99.99	0.1	543077	52.18	0.886	2321256	722376	2136	Unknown	ovis	Brazil	Unknown
BR_Cpo_22	SRR36656881	8	858.42	99.97	0.1	542774	52.19	0.887	2320539	721897	2127	Unknown	ovis	Brazil	Unknown
BR_Cpo_20	SRR36656883	8	866.46	99.99	0.12	543106	52.18	0.886	2321180	722376	2134	Unknown	ovis	Brazil	Unknown
BR_Cpo_28	SRR36656874	8	880.2	99.98	0.11	543070	52.19	0.887	2320520	721897	2127	Unknown	ovis	Brazil	Unknown
BR_Cpo_08	SRR36656896	8	949.44	99.98	0.1	542774	52.19	0.887	2320522	721898	2126	Unknown	ovis	Brazil	Unknown
BCW-12940	SRR36657159	9	23.7	99.99	0.1	721899	52.18	0.887	2322163	819518	2135	Unknown	ovis	Brazil	Unknown
BCW-12923	SRR36656824	9	25.34	99.98	0.11	543031	52.19	0.887	2320280	721875	2130	Unknown	ovis	Brazil	Unknown
BCW-12943	SRR36657157	9	62.66	99.98	0.1	543071	52.17	0.885	2324493	721897	2127	Unknown	ovis	Brazil	Unknown
BCW-10780	SRR36656972	9	64.97	99.99	0.14	554545	52.09	0.886	2351150	745871	2153	Unknown	equi	Unknown	Unknown
BCW-10928	SRR36657195	9	65.17	100	0.14	554650	52.1	0.886	2351201	745861	2149	Equine	equi	Unknown	2012
BCW-12974	SRR36656805	9	70.69	99.98	0.1	543070	52.16	0.885	2327392	721898	2136	Unknown	ovis	Brazil	Unknown
BCW-13054	SRR36657010	9	81.03	99.98	0.1	543386	52.18	0.887	2321633	721854	2137	Caprine	ovis	USA–TX	2020
BCW-12966	SRR36656813	9	84.04	99.96	0.11	543070	52.18	0.886	2322779	722112	2136	Unknown	ovis	Brazil	Unknown
BCW-12949	SRR36657152	9	84.79	99.98	0.11	543070	52.17	0.886	2323396	721885	2133	Unknown	ovis	Brazil	Unknown
4480	SRR14765338	9	97.66	99.98	0.1	384765	52.19	0.887	2320312	721900	2128	Ovine	ovis	Switzerland	2019
BCW-12921	SRR36656826	9	97.78	99.98	0.1	722134	52.16	0.885	2326535	819515	2131	Unknown	ovis	Brazil	Unknown
BCW-12907	SRR36656838	9	104	99.98	0.1	543071	52.16	0.885	2327090	721897	2129	Unknown	ovis	Brazil	Unknown
BCW-12962	SRR36657137	9	123.39	99.98	0.1	543069	52.17	0.886	2324104	721898	2131	Unknown	ovis	Brazil	Unknown
BCW-12954	SRR36657145	9	132.41	99.98	0.11	543070	52.17	0.886	2323416	721900	2128	Unknown	ovis	Brazil	Unknown
BR_Cpo_30	SRR36656872	9	657.64	99.95	0.11	543033	52.18	0.887	2320450	721891	2134	Unknown	ovis	Brazil	Unknown
BR_Cpo_10	SRR36656894	9	715.34	99.99	0.1	543078	52.18	0.886	2321278	722261	2135	Unknown	ovis	Brazil	Unknown
BR_Cpo_17	SRR36656886	9	734.7	99.99	0.1	543386	52.18	0.886	2321236	722242	2135	Unknown	ovis	Brazil	Unknown
BR_Cpo_11	SRR36656893	9	809.16	99.99	0.1	722240	52.18	0.886	2321558	819584	2136	Unknown	ovis	Brazil	Unknown
BR_Cpo_04	SRR36656901	9	809.98	99.99	0.1	543048	52.18	0.886	2321178	722020	2133	Unknown	ovis	Brazil	Unknown
BR_Cpo_14	SRR36656890	9	898.66	99.99	0.1	543048	52.18	0.886	2321561	722375	2136	Unknown	ovis	Brazil	Unknown
BCW-10896	SRR36657096	10	22.03	99.99	0.14	554207	52.09	0.886	2350931	745871	2150	Equine	equi	USA–CA	2009
BCW-10898	SRR36657094	10	24.98	99.99	0.14	554546	52.09	0.886	2351269	745871	2150	Equine	equi	USA–CA	2009
BCW-10967	SRR36657057	10	27.73	99.99	0.13	554547	52.1	0.886	2351270	745871	2152	Equine	equi	USA–CA	2013
BCW-10912	SRR36657084	10	28.57	99.99	0.14	554546	52.09	0.886	2351270	745871	2151	Equine	equi	USA–CA	2010
BCW-10809	SRR36656948	10	30.35	99.99	0.14	554547	52.1	0.886	2351290	745871	2152	Equine	equi	USA–CA	2006
BCW-10946	SRR36657176	10	32.07	99.99	0.13	536732	52.09	0.886	2350983	745873	2156	Equine	equi	USA–CA	2012
BCW-12911	SRR36656834	10	33.35	99.95	0.11	721896	52.16	0.885	2324734	819463	2132	Unknown	ovis	Brazil	Unknown
BCW-10807	SRR36656949	10	36.05	99.99	0.13	554547	52.1	0.886	2351290	745871	2155	Equine	equi	USA–CA	2006
BCW-10893	SRR36657098	10	41.61	99.99	0.14	554546	52.1	0.886	2351269	745871	2152	Equine	equi	USA–CA	2009
BCW-10799	SRR36656954	10	41.74	99.99	0.13	554546	52.1	0.886	2351272	745872	2153	Equine	equi	USA–CA	2006
BCW-10803	SRR36656951	10	46.99	99.99	0.14	554546	52.1	0.886	2351271	745871	2152	Equine	equi	USA–CA	2006
BCW-10830	SRR36656710	10	47.15	99.99	0.13	554546	52.1	0.886	2351271	745870	2154	Equine	equi	USA–CA	2007
BCW-10690	SRR36656847	10	49.93	99.99	0.13	554546	52.1	0.886	2351272	745871	2153	Unknown	equi	Unknown	2002
BCW-10778	SRR36656720	10	50.47	99.99	0.14	554546	52.1	0.886	2351271	745871	2151	Equine	equi	USA–CA	Unknown
BCW-10973	SRR36657051	10	51.92	99.99	0.14	554546	52.1	0.886	2351270	745871	2151	Equine	equi	USA–CA	2014
BCW-10933	SRR36657190	10	55.6	100	0.14	536752	52.09	0.886	2351121	745861	2151	Equine	equi	Unknown	2012
BCW-12958	SRR36657141	10	57.25	99.97	0.1	543098	52.17	0.886	2324720	721897	2131	Unknown	ovis	Brazil	Unknown
BCW-12948	SRR36657153	10	63.42	99.98	0.1	721899	52.17	0.886	2324287	819859	2129	Unknown	ovis	Brazil	Unknown
BCW-10927	SRR36657196	10	71.25	99.99	0.13	554546	52.1	0.886	2351279	745879	2154	Equine	equi	Unknown	2012
BCW-10947	SRR36657175	10	71.26	99.99	0.13	536732	52.09	0.886	2350982	745873	2157	Equine	equi	USA–CA	2012
BCW-12959	SRR36657140	10	75.37	99.98	0.1	543071	52.17	0.886	2323977	721897	2128	Unknown	ovis	Brazil	Unknown
BCW-10929	SRR36657194	10	86.24	100	0.14	536752	52.09	0.886	2351122	745861	2152	Equine	equi	Unknown	2012
BCW-12928	SRR36656818	10	88.59	99.98	0.11	543070	52.14	0.884	2333030	721898	2136	Unknown	ovis	Brazil	Unknown
BCW-10824	SRR36656715	10	90.21	99.98	0.1	543396	52.19	0.887	2321099	721846	2133	Caprine	ovis	USA–CA	2007
BCW-10796	SRR36656957	10	97.41	99.99	0.14	554546	52.1	0.886	2351273	745871	2152	Equine	equi	USA–CA	2005
BCW-12929	SRR36656817	10	101.22	99.98	0.11	543070	52.15	0.884	2328749	721896	2134	Unknown	ovis	Brazil	Unknown
BCW-12969	SRR36656811	10	101.8	99.98	0.1	543072	52.16	0.885	2325003	721916	2127	Unknown	ovis	Brazil	Unknown
BCW-10880	SRR36657206	10	113.78	99.99	0.13	554546	52.1	0.886	2351270	745871	2150	Equine	equi	USA–CA	2009
BCW-10925	SRR36657070	10	187.77	99.99	0.14	554547	52.1	0.886	2351271	745871	2151	Equine	equi	USA–CA	2011
BCW-10783	SRR36656970	10	226.79	99.99	0.14	554546	52.1	0.886	2351273	745872	2152	Equine	equi	Unknown	2004
VSF300_MB166	SRR36656869	10	441.94	99.99	0.13	554546	52.1	0.886	2351271	745871	2151	Unknown	equi	Unknown	Unknown
BR_Cpe_01	SRR36656905	10	508.22	99.99	0.13	554687	52.1	0.886	2351603	746039	2145	Unknown	equi	Brazil	Unknown
BCW-10950	SRR36657173	11	23.81	99.99	0.13	536731	52.09	0.886	2351194	745872	2154	Equine	equi	USA–CA	2012
BCW-10758	SRR36656740	11	24.6	99.99	0.13	536433	52.09	0.886	2351013	745871	2156	Unknown	equi	Unknown	2003
BCW-10728	SRR36656994	11	24.87	99.99	0.13	536731	52.1	0.886	2351195	745872	2155	Unknown	equi	USA–UT	2003
BCW-10974	SRR36657050	11	27.95	99.99	0.14	554249	52.09	0.886	2351304	745871	2153	Equine	equi	USA–CA	2014
BCW-10748	SRR36656750	11	29.49	99.99	0.13	536731	52.1	0.886	2351195	745872	2155	Unknown	equi	USA–UT	2003
BCW-10723	SRR36656999	11	32.03	99.99	0.13	536731	52.1	0.886	2351194	745872	2155	Bovine	equi	USA–CO	2003
BCW-10903	SRR36657090	11	33.36	99.99	0.14	554546	52.09	0.886	2351380	745871	2155	Equine	equi	USA–CA	2009
BCW-12979	SRR36656800	11	35.53	99.98	0.1	543047	52.18	0.886	2321243	722019	2135	Unknown	ovis	Brazil	Unknown
BCW-10745	SRR36656975	11	36.19	99.99	0.13	536731	52.09	0.886	2351195	745872	2154	Unknown	equi	USA–UT	Unknown
BCW-10722	SRR36657000	11	40.62	99.99	0.13	536731	52.1	0.886	2351194	745872	2155	Bovine	equi	USA–CO	2003
BCW-10734	SRR36656987	11	40.76	99.99	0.13	536731	52.1	0.886	2351185	745872	2155	Unknown	equi	USA–UT	Unknown
BCW-10844	SRR36656696	11	41.11	99.99	0.14	290960	52.1	0.886	2351306	745871	2152	Equine	equi	USA–OR	2008
BCW-10721	SRR36657001	11	41.32	99.99	0.13	536731	52.1	0.886	2351194	745872	2155	Bovine	equi	USA–CO	2003
BCW-10708	SRR36656764	11	45.75	99.99	0.13	536731	52.09	0.886	2351195	745872	2153	Unknown	equi	USA–CO	2003
BCW-12946	SRR36657155	11	46.53	99.98	0.1	543071	52.15	0.884	2330780	721900	2129	Unknown	ovis	Brazil	Unknown
BCW-10706	SRR36656766	11	47.13	99.99	0.13	536731	52.1	0.886	2351195	745872	2155	Unknown	equi	USA–CO	2003
BCW-10907	SRR36657087	11	48.45	99.99	0.14	554546	52.09	0.886	2351435	745871	2153	Equine	equi	USA–CA	2009
BCW-10749	SRR36656749	11	49.08	99.99	0.13	536731	52.1	0.886	2351195	745872	2156	Unknown	equi	USA–UT	Unknown
BCW-11013	SRR36656922	11	50	99.99	0.13	536732	52.09	0.885	2351296	745870	2152	Equine	equi	USA–CA	2016
BCW-10853	SRR36656692	11	50.27	99.99	0.13	536731	52.09	0.886	2351298	745872	2153	Equine	equi	USA–CA	2008
BCW-12980	SRR36656799	11	50.81	99.98	0.11	543048	52.18	0.886	2321239	722020	2138	Unknown	ovis	Brazil	Unknown
BCW-10729	SRR36656993	11	51.45	99.99	0.13	536731	52.1	0.886	2351195	745872	2153	Unknown	equi	USA–UT	Unknown
BCW-10971	SRR36657053	11	53.28	99.99	0.13	536731	52.09	0.886	2351295	745870	2152	Equine	equi	USA–CA	2013
BCW-12920	SRR36656827	11	57.34	99.98	0.1	543070	52.15	0.884	2329883	721897	2131	Unknown	ovis	Brazil	Unknown
BCW-10741	SRR36656979	11	59.33	99.99	0.13	536731	52.1	0.886	2351196	745872	2155	Unknown	equi	USA–UT	2003
BCW-13021	SRR36657109	11	59.85	99.99	0.13	536760	52.1	0.886	2351222	745872	2155	Caprine	equi	USA–TX	2012
BCW-12906	SRR36656839	11	60.27	99.99	0.11	543048	52.18	0.886	2321603	722379	2135	Unknown	ovis	Brazil	Unknown
BCW-10724	SRR36656998	11	60.32	99.99	0.13	536731	52.1	0.886	2351195	745872	2156	Equine	equi	USA–CO	2003
BCW-12937	SRR36657161	11	60.9	99.93	0.11	543069	52.16	0.884	2327841	721898	2131	Unknown	ovis	Brazil	Unknown
BCW-10751	SRR36656746	11	64.93	99.99	0.13	536731	52.1	0.886	2351195	745872	2153	Bovine	equi	USA–UT	2003
BCW-10743	SRR36656977	11	65.35	99.99	0.13	536731	52.1	0.886	2351194	745871	2154	Unknown	equi	USA–UT	Unknown
BCW-11008	SRR36656926	11	66.83	99.99	0.13	536731	52.09	0.886	2351161	745873	2152	Equine	equi	USA–CA	2015
BCW-10878	SRR36657208	11	69.71	99.99	0.13	536731	52.09	0.886	2351299	745872	2153	Equine	equi	USA–CA	2009
BCW-12905	SRR36656840	11	71.84	99.98	0.1	543072	52.15	0.884	2329987	721899	2133	Unknown	ovis	Brazil	Unknown
BCW-10988	SRR36656941	11	75.72	99.99	0.13	536731	52.09	0.886	2351194	745872	2154	Equine	equi	USA–CA	2014
BCW-10737	SRR36656984	11	76.34	99.99	0.14	536434	52.09	0.886	2351108	745872	2151	Unknown	equi	USA–UT	Unknown
BCW-11014A	SRR36656921	11	90.5	99.99	0.13	536731	52.09	0.886	2351295	745870	2153	Equine	equi	USA–CA	2016
BCW-10883	SRR36657204	11	91.82	99.99	0.13	536731	52.09	0.886	2351299	745872	2153	Equine	equi	USA–CA	2009
BCW-12961	SRR36657138	11	96.13	99.98	0.11	543048	52.18	0.886	2321599	722378	2142	Unknown	ovis	Brazil	Unknown
BCW-10890A	SRR36657101	11	97.92	99.99	0.13	536731	52.1	0.886	2351190	745871	2154	Equine	equi	USA–CA	2018
BCW-10954A	SRR36657169	11	105.14	99.99	0.13	536743	52.09	0.886	2351311	745870	2154	Equine	equi	USA–CA	2013
3145	SRR14765340	11	108.71	99.98	0.1	367450	52.19	0.887	2320292	721900	2126	Caprine	ovis	Switzerland	2015
BCW-10755	SRR36656743	11	112.75	99.99	0.13	536731	52.1	0.886	2351195	745872	2155	Unknown	equi	Unknown	Unknown
BCW-10868A	SRR36656677	11	113.79	99.99	0.13	536732	52.09	0.886	2351300	745872	2153	Equine	equi	USA–CA	2008
BCW-10902A	SRR36657091	11	114.01	99.99	0.13	536731	52.09	0.886	2351296	745872	2154	Equine	equi	USA–CA	2009
BCW-10894A	SRR36657097	11	114.63	99.99	0.13	536732	52.09	0.886	2351298	745870	2155	Equine	equi	USA–CA	2009
BCW-12922	SRR36656825	11	115.18	99.98	0.1	542853	52.17	0.885	2324802	721913	2129	Unknown	ovis	Brazil	Unknown
BCW-12968	SRR36656812	11	121.83	99.98	0.1	543071	52.17	0.885	2324940	721901	2127	Unknown	ovis	Brazil	Unknown
BCW-10992A	SRR36656937	11	123.43	99.99	0.13	536731	52.09	0.886	2351194	745872	2156	Equine	equi	USA–CA	2014
BCW-10855	SRR36656689	11	132.91	99.99	0.14	536731	52.09	0.886	2351297	745872	2152	Equine	equi	USA–CA	2008
BCW-10746	SRR36656974	11	140.61	99.99	0.13	536731	52.1	0.886	2351195	745872	2153	Unknown	equi	USA–UT	Unknown
BCW-12914	SRR36656830	11	156.18	99.98	0.1	543048	52.18	0.886	2321594	722375	2136	Unknown	ovis	Brazil	Unknown
BCW-10978	SRR36657048	11	162.78	99.99	0.14	536731	52.09	0.886	2351295	745872	2154	Equine	equi	USA–CA	2014
BCW-10942A	SRR36657180	11	187.67	99.99	0.14	536731	52.09	0.886	2351297	745872	2152	Equine	equi	USA–CA	2012
BCW-10733	SRR36656988	11	188.53	99.99	0.13	536731	52.1	0.886	2351195	745872	2155	Unknown	equi	USA–UT	Unknown
BCW-10998	SRR36656933	11	199.07	99.99	0.13	536731	52.09	0.886	2351194	745872	2154	Equine	equi	USA–CA	2015
BCW-10736A	SRR36656985	11	240.3	99.99	0.13	536731	52.1	0.886	2351195	745872	2153	Unknown	equi	USA–UT	Unknown
BCW-10740A	SRR36656980	11	240.55	99.99	0.13	536731	52.1	0.886	2351195	745872	2154	Unknown	equi	Unknown	Unknown
BCW-10623	SRR36656737	11	333.56	100	0.14	291007	52.09	0.886	2351330	745810	2152	Equine	equi	Unknown	1997
BCW-10983A	SRR36657042	11	340.06	99.99	0.13	536731	52.09	0.886	2351194	745872	2154	Equine	equi	USA–CA	2014
BCW-10608	SRR36657005	11	389.64	99.99	0.16	536731	52.1	0.886	2351130	745808	2155	Equine	equi	USA–NM	1996
VSF313_MB201	SRR36656868	11	470.72	99.99	0.14	554546	52.1	0.885	2351339	745871	2152	Unknown	equi	Unknown	Unknown
BR_Cpo_12	SRR36656892	11	848.1	99.99	0.11	543048	52.18	0.886	2321782	722240	2138	Unknown	ovis	Brazil	Unknown
BCW-10923	SRR36657073	12	20.96	99.99	0.13	536731	52.09	0.886	2351408	745872	2154	Equine	equi	USA–CA	2011
BCW-11004	SRR36656931	12	21.06	99.99	0.14	536434	52.09	0.886	2351226	745870	2153	Equine	equi	USA–CA	2015
BCW-10965	SRR36657060	12	21.45	99.99	0.14	536434	52.09	0.886	2351228	745872	2155	Equine	equi	USA–CA	2013
BCW-10861	SRR36656684	12	22.62	100	0.16	554519	52.09	0.886	2351448	745873	2154	Equine	equi	USA–CA	2008
BCW-12369	SRR36656845	12	22.86	99.98	0.11	543389	52.18	0.887	2321849	722075	2137	Caprine	ovis	USA–CA	Unknown
BCW-10718	SRR36656753	12	24.36	99.99	0.14	536434	52.09	0.886	2351229	745872	2153	Equine	equi	USA–CO	2003
BCW-12952	SRR36657147	12	24.56	99.99	0.1	383343	52.18	0.886	2321280	543008	2136	Unknown	ovis	Brazil	Unknown
BCW-10860	SRR36656685	12	26.02	99.99	0.14	536434	52.09	0.886	2351335	745874	2154	Equine	equi	USA–CA	2008
BCW-10904	SRR36657089	12	26.15	99.99	0.14	554207	52.09	0.885	2351300	745871	2152	Equine	equi	USA–CA	2009
BCW-10842	SRR36656697	12	26.84	99.99	0.14	536731	52.09	0.886	2351409	745872	2154	Equine	equi	USA–WA	2008
BCW-10961	SRR36657064	12	27.18	99.99	0.13	554546	52.1	0.886	2351493	745871	2154	Equine	equi	USA–NV	2013
BCW-10879	SRR36657207	12	27.3	99.99	0.14	553910	52.09	0.886	2351224	745871	2152	Equine	equi	USA–CA	2009
BCW-10840	SRR36656699	12	27.35	99.99	0.16	554519	52.09	0.886	2351448	745872	2151	Equine	equi	USA–CA	2007
BCW-10818	SRR36656943	12	28.9	99.99	0.13	554546	52.1	0.886	2351495	745871	2153	Equine	equi	USA–CA	2006
BCW-10730	SRR36656991	12	30.78	99.99	0.14	536731	52.09	0.886	2351306	745872	2154	Unknown	equi	USA–UT	Unknown
BCW-10727	SRR36656995	12	36.83	100	0.16	554519	52.09	0.886	2351446	745872	2154	Equine	equi	Unknown	Unknown
BCW-10970	SRR36657054	12	39.63	99.99	0.13	536434	52.09	0.885	2351322	745870	2151	Equine	equi	USA–CA	2013
BCW-10839	SRR36656700	12	39.8	99.99	0.16	554518	52.09	0.886	2351448	745872	2154	Equine	equi	USA–CA	2007
BCW-10680	SRR36656856	12	40.09	100	0.16	554519	52.09	0.886	2351446	745872	2154	Unknown	equi	Unknown	2002
BCW-10815	SRR36656946	12	40.53	99.99	0.13	554546	52.1	0.886	2351493	745872	2154	Equine	equi	USA–CA	2006
BCW-10835	SRR36656705	12	40.59	100	0.16	554518	52.09	0.886	2351449	745872	2155	Equine	equi	USA–CA	2007
BCW-10857	SRR36656687	12	41.4	99.99	0.14	536731	52.09	0.885	2351410	745872	2152	Equine	equi	USA–CA	2008
BCW-10918	SRR36657078	12	42.4	99.99	0.14	554547	52.1	0.886	2351514	745892	2153	Equine	equi	USA–CA	2010
BCW-10891	SRR36657100	12	42.68	99.99	0.14	554546	52.1	0.885	2351492	745871	2150	Equine	equi	USA–CA	2018
BCW-10834	SRR36656706	12	43.03	99.99	0.14	536731	52.09	0.886	2351409	745872	2154	Equine	equi	USA–CA	2007
BCW-12909	SRR36656836	12	43.69	99.99	0.11	383343	52.18	0.886	2321320	543008	2139	Unknown	ovis	Brazil	Unknown
BCW-10966	SRR36657059	12	44.05	99.99	0.14	554547	52.1	0.886	2351491	745871	2152	Equine	equi	USA–CA	2013
BCW-10935	SRR36657187	12	46.47	99.99	0.16	554520	52.1	0.886	2351485	745873	2154	Equine	equi	Unknown	2012
BCW-10707	SRR36656765	12	54.81	99.99	0.14	536731	52.09	0.886	2351306	745872	2154	Unknown	equi	USA–CO	2003
BCW-10643	SRR36657069	12	54.94	99.99	0.16	554547	52.09	0.886	2351476	745873	2154	Equine	equi	Unknown	Unknown
BCW-10899	SRR36657092	12	55.98	99.99	0.14	554546	52.1	0.886	2351492	745871	2153	Equine	equi	USA–CA	2009
BCW-11016	SRR36656920	12	56.73	99.99	0.16	554491	52.09	0.885	2351413	745871	2153	Equine	equi	USA–CA	2016
BCW-10782	SRR36656971	12	57.25	99.99	0.13	554546	52.1	0.885	2351494	745871	2152	Equine	equi	Unknown	2004
BCW-10611	SRR36657166	12	57.84	100	0.16	554164	52.09	0.885	2351091	745872	2152	Equine	equi	Unknown	1996
BCW-10752	SRR36656745	12	58.04	99.99	0.13	536434	52.09	0.886	2351228	745872	2154	Bovine	equi	USA–UT	Unknown
BCW-10750	SRR36656747	12	58.09	100	0.16	554519	52.09	0.886	2351446	745872	2153	Unknown	equi	USA–CA	Unknown
BCW-10817	SRR36656944	12	59.27	99.99	0.13	554546	52.1	0.886	2351494	745871	2155	Equine	equi	USA–CA	2006
BCW-10876A	SRR36657210	12	59.32	99.99	0.16	554518	52.09	0.886	2351448	745873	2155	Equine	equi	USA–CA	2009
BCW-12981	SRR36656798	12	60	99.99	0.11	543048	52.18	0.886	2321741	722376	2138	Unknown	ovis	Brazil	Unknown
BCW-10786	SRR36656966	12	60.49	99.99	0.16	554574	52.09	0.886	2351506	745872	2154	Equine	equi	USA–CA	2005
BCW-10968	SRR36657056	12	60.64	99.99	0.13	554547	52.1	0.886	2351492	745871	2152	Equine	equi	USA–CA	2013
BCW-13025	SRR36657104	12	62.82	99.99	0.14	536703	52.09	0.886	2351273	745871	2154	Caprine	equi	USA–TX	2013
BCW-10767	SRR36656730	12	65	99.99	0.16	554519	52.09	0.886	2351446	745872	2153	Unknown	equi	Unknown	Unknown
BCW-10777	SRR36656721	12	66.92	99.99	0.13	554546	52.1	0.885	2351493	745871	2153	Equine	equi	USA–CA	Unknown
BCW-10693	SRR36656780	12	68.99	99.99	0.16	554519	52.09	0.886	2351446	745872	2153	Unknown	equi	Unknown	2002
BCW-10871	SRR36656674	12	69.62	99.99	0.14	554546	52.1	0.886	2351491	745871	2153	Equine	equi	USA–CA	2009
BCW-10765	SRR36656732	12	72.09	100	0.16	554519	52.09	0.886	2351448	745873	2155	Equine	equi	USA–CA	2003
BCW-11020	SRR36656916	12	72.5	99.99	0.13	536434	52.09	0.886	2351228	745872	2154	Equine	equi	USA–CA	2016
BCW-10671	SRR36656864	12	73.77	99.99	0.14	554516	52.1	0.886	2351438	745868	2153	Equine	equi	Unknown	2002
BCW-10638	SRR36657082	12	77.15	99.99	0.16	554519	52.09	0.886	2351446	745872	2152	Equine	equi	Unknown	2000
BCW-10766	SRR36656731	12	78.23	100	0.16	554519	52.09	0.886	2351446	745872	2153	Equine	equi	Unknown	2003
BCW-10953	SRR36657170	12	79.51	99.99	0.13	536731	52.09	0.886	2351408	745872	2153	Equine	equi	USA–CA	2012
BCW-10863	SRR36656682	12	80.63	99.99	0.16	554519	52.09	0.886	2351448	745873	2154	Equine	equi	USA–CA	2008
BCW-12957	SRR36657142	12	85.23	99.98	0.11	383383	52.18	0.886	2321668	543048	2137	Unknown	ovis	Brazil	Unknown
BCW-10822A	SRR36656717	12	91.51	100	0.16	554519	52.09	0.886	2351384	745812	2157	Equine	equi	USA–CA	2007
BCW-10768	SRR36656729	12	91.55	99.99	0.14	554546	52.1	0.885	2351493	745871	2154	Unknown	equi	Unknown	2003
BCW-10760	SRR36656738	12	95.6	100	0.16	554519	52.09	0.886	2351446	745872	2155	Caprine	equi	USA–CA	2003
BCW-10785	SRR36656967	12	113.8	99.99	0.14	554546	52.1	0.886	2351494	745871	2154	Equine	equi	USA–CA	2005
BCW-12977	SRR36656802	12	116.52	99.99	0.11	543051	52.18	0.886	2321646	722242	2142	Unknown	ovis	Brazil	Unknown
BCW-10832A	SRR36656708	12	117.65	100	0.16	554518	52.09	0.886	2351448	745872	2154	Equine	equi	USA–CA	2007
BCW-10841A	SRR36656698	12	118.48	100	0.16	554519	52.09	0.886	2351448	745872	2154	Equine	equi	USA–CA	2007
BCW-10882A	SRR36657205	12	121.45	99.99	0.14	554546	52.1	0.885	2351491	745871	2151	Equine	equi	USA–CA	2009
BCW-10831A	SRR36656709	12	123.41	100	0.16	554518	52.09	0.886	2351449	745872	2151	Equine	equi	USA–CA	2007
BCW-10759	SRR36656739	12	137.23	100	0.16	554519	52.09	0.886	2351446	745872	2154	Unknown	equi	USA–CA	2003
BCW-10888A	SRR36657199	12	140.15	99.99	0.13	554546	52.1	0.886	2351492	745871	2151	Equine	equi	USA–CA	2009
BCW-10917R	SRR36657079	12	150.23	99.99	0.13	554545	52.1	0.886	2351493	745871	2155	Equine	equi	USA–CA	2010
BCW-10691	SRR36656846	12	162.52	100	0.16	554519	52.09	0.886	2351446	745872	2156	Unknown	equi	Unknown	2002
BCW-10665	SRR36657007	12	165.4	99.99	0.16	554519	52.09	0.886	2351446	745872	2154	Equine	equi	Unknown	2002
BCW-10613	SRR36657008	12	168.81	100	0.16	554164	52.09	0.886	2351091	745872	2153	Equine	equi	Unknown	1996
BCW-10770A	SRR36656728	12	199.4	99.99	0.16	554519	52.09	0.886	2351448	745873	2153	Unknown	equi	Unknown	2004
BCW-10820R	SRR36656719	12	200.34	100	0.16	554518	52.09	0.886	2351449	745872	2153	Equine	equi	USA–OR	2007
BCW-10833A	SRR36656707	12	210.15	99.99	0.16	554518	52.09	0.886	2351448	745872	2151	Equine	equi	USA–CA	2007
BCW-10712	SRR36656759	12	210.25	99.99	0.16	554518	52.09	0.886	2351444	745872	2156	Unknown	equi	Unknown	Unknown
BCW-10874	SRR36656671	12	215.05	99.99	0.14	536731	52.09	0.886	2351410	745872	2154	Equine	equi	USA–CA	2009
BCW-10628	SRR36656947	12	232.6	99.99	0.16	554519	52.09	0.886	2351446	745872	2154	Equine	equi	Unknown	2000
BCW-10787A	SRR36656965	12	258.03	99.99	0.16	554519	52.09	0.886	2351449	745873	2155	Equine	equi	USA–CA	2005
BCW-10775A	SRR36656722	12	268.45	99.99	0.16	554519	52.09	0.886	2351443	745872	2154	Unknown	equi	Unknown	Unknown
BCW-10774	SRR36656723	12	300.25	99.99	0.16	554519	52.09	0.886	2351443	745872	2153	Equine	equi	Unknown	2004
BCW-10618	SRR36656762	12	869.63	100	0.16	554164	52.09	0.885	2351091	745872	2151	Equine	equi	Unknown	1996
BCW-10720	SRR36657002	13	20.21	99.99	0.14	536434	52.09	0.886	2351341	745872	2155	Equine	equi	USA–CO	2003
BCW-10951	SRR36657172	13	21.03	99.99	0.13	513962	52.09	0.886	2351306	745872	2157	Equine	equi	USA–CA	2012
BCW-10859	SRR36656686	13	21.52	99.99	0.14	553910	52.09	0.886	2351444	745872	2153	Equine	equi	USA–CA	2008
BCW-10972	SRR36657052	13	21.92	99.99	0.13	553911	52.09	0.886	2351335	745871	2154	Equine	equi	USA–CA	2014
BCW-10897	SRR36657095	13	22.13	99.99	0.14	554207	52.09	0.886	2351413	745871	2154	Equine	equi	USA–CA	2009
BCW-10862	SRR36656683	13	22.86	99.99	0.16	553883	52.09	0.885	2351143	745873	2151	Equine	equi	USA–CA	2008
BCW-10885	SRR36657203	13	23.19	99.99	0.13	536434	52.09	0.886	2351442	745872	2153	Equine	equi	USA–CA	2009
BCW-10865	SRR36656679	13	23.57	99.99	0.16	554223	52.09	0.886	2351483	745873	2152	Equine	equi	USA–CA	2008
BCW-10685	SRR36656852	13	23.72	99.99	0.14	553910	52.09	0.886	2351375	745871	2154	Unknown	equi	Unknown	2002
BCW-10739	SRR36656982	13	23.91	99.99	0.13	273146	52.09	0.886	2351269	745872	2156	Unknown	equi	USA–UT	Unknown
BCW-10956	SRR36657167	13	24.95	99.99	0.14	553910	52.09	0.886	2351442	745872	2155	Equine	equi	USA–CA	2013
BCW-10873	SRR36656672	13	26.25	99.99	0.16	536704	52.09	0.886	2351390	745872	2157	Equine	equi	USA–CA	2009
BCW-10647	SRR36656940	13	26.53	99.99	0.16	553883	52.09	0.886	2351069	745872	2154	Equine	equi	Unknown	2001
BCW-10635	SRR36657211	13	26.59	99.99	0.2	554220	52.09	0.886	2351476	745872	2155	Equine	equi	Unknown	2000
BCW-10633	SRR36656691	13	30.06	99.99	0.16	554222	52.09	0.886	2351481	745872	2152	Equine	equi	Unknown	2000
BCW-12372	SRR36656841	13	30.57	99.99	0.16	536759	52.09	0.885	2351425	745872	2152	Bovine	equi	USA–CA	Unknown
BCW-10719	SRR36656752	13	34.6	99.99	0.14	554249	52.09	0.886	2351530	745872	2153	Equine	equi	USA–CO	2003
BCW-10716	SRR36656755	13	36.35	99.99	0.16	554179	52.09	0.886	2351366	745873	2155	Equine	equi	USA–CO	2003
BCW-10756	SRR36656742	13	36.37	99.99	0.19	536729	52.09	0.886	2351413	745897	2157	Equine	equi	Unknown	Unknown
BCW-10823A	SRR36656716	13	37.28	99.99	0.13	553910	52.09	0.885	2351339	745871	2151	Equine	equi	USA–CA	2007
BCW-10919	SRR36657077	13	37.34	99.99	0.13	536759	52.09	0.886	2351446	745873	2156	Equine	equi	USA–CA	2011
BCW-10959	SRR36657066	13	37.96	99.99	0.14	536731	52.09	0.885	2351517	745870	2153	Equine	equi	USA–CA	2013
BCW-10762	SRR36656735	13	38.27	99.99	0.13	536731	52.1	0.886	2351416	745872	2157	Bovine	equi	USA–TX	2003
BCW-10681	SRR36656855	13	38.67	99.99	0.16	536704	52.09	0.885	2351389	745872	2155	Unknown	equi	Unknown	2002
BCW-10684	SRR36656853	13	39.41	100	0.16	554222	52.09	0.886	2351480	745872	2154	Unknown	equi	Unknown	2002
BCW-10678	SRR36656858	13	39.54	100	0.16	554222	52.09	0.886	2351480	745872	2154	Equine	equi	Unknown	2002
BCW-10990	SRR36656939	13	39.95	99.99	0.16	536683	52.09	0.886	2351371	745872	2157	Equine	equi	USA–CA	2014
BCW-10826	SRR36656713	13	40.06	99.99	0.16	536703	52.09	0.886	2351369	745872	2151	Equine	equi	USA–CA	2007
BCW-10964	SRR36657061	13	41.83	99.99	0.14	536731	52.09	0.886	2351519	745872	2155	Equine	equi	USA–CA	2013
BCW-10905	SRR36657088	13	42.37	99.99	0.13	290961	52.09	0.886	2351525	745871	2154	Equine	equi	USA–CA	2009
BCW-10670	SRR36656867	13	42.97	100	0.16	536704	52.09	0.886	2351366	745872	2153	Bovine	equi	Unknown	2002
BCW-10672	SRR36656863	13	43.27	99.99	0.16	536703	52.09	0.885	2351365	745871	2153	Equine	equi	Unknown	2002
BCW-10934	SRR36657189	13	48.02	99.99	0.14	263619	52.1	0.886	2351472	745868	2152	Equine	equi	Unknown	2012
BCW-10991	SRR36656938	13	50.11	99.99	0.14	536731	52.09	0.886	2351416	745872	2155	Equine	equi	USA–CA	2014
BCW-10711	SRR36656760	13	52.68	99.99	0.14	536731	52.1	0.886	2351417	745872	2154	Unknown	equi	Unknown	Unknown
BCW-10668	SRR36656889	13	52.81	100	0.16	263621	52.09	0.886	2351480	745872	2155	Equine	equi	Unknown	2002
BCW-10997	SRR36656934	13	54.82	99.99	0.13	536732	52.09	0.886	2351417	745872	2156	Equine	equi	USA–CA	2015
BCW-12982	SRR36656796	13	56.54	99.99	0.16	554221	52.09	0.885	2351482	745872	2153	Equine	equi	USA–TX	Unknown
BCW-10995	SRR36656936	13	59.6	99.99	0.14	536731	52.09	0.886	2351417	745872	2156	Equine	equi	USA–CA	2015
BCW-11009	SRR36656925	13	60.24	99.99	0.14	536731	52.09	0.886	2351383	745874	2156	Equine	equi	USA–CA	2015
BCW-10732	SRR36656989	13	61.56	99.99	0.14	536731	52.1	0.886	2351417	745872	2155	Unknown	equi	USA–UT	Unknown
BCW-12956	SRR36657143	13	61.59	99.99	0.11	543048	52.18	0.885	2322918	722241	2139	Unknown	ovis	Brazil	Unknown
BCW-10864	SRR36656681	13	61.83	99.99	0.14	273146	52.09	0.886	2351442	745872	2154	Equine	equi	USA–CA	2008
BCW-10666	SRR36656900	13	63.58	100	0.16	536692	52.09	0.886	2351353	745871	2155	Equine	equi	Unknown	2002
BCW-10654	SRR36657162	13	63.66	99.99	0.16	536744	52.09	0.886	2351439	745901	2158	Equine	equi	Unknown	2001
KL0265	SRR7825421	13	68.02	99.98	0.18	298656	52.18	0.888	2320787	575241	2140	Human	ovis	New Zealand	2011
BCW-10875A	SRR36656670	13	69.35	100	0.16	536759	52.09	0.886	2351424	745872	2155	Equine	equi	USA–CA	2009
BCW-10872	SRR36656673	13	70.28	99.99	0.13	536732	52.09	0.886	2351622	745872	2157	Equine	equi	USA–CA	2009
BCW-10717	SRR36656754	13	71.4	99.99	0.14	536731	52.1	0.886	2351435	745890	2155	Equine	equi	USA–CO	2003
BCW-10969	SRR36657055	13	71.8	99.99	0.14	536731	52.09	0.886	2351416	745872	2155	Equine	equi	USA–CA	2013
BCW-10731	SRR36656990	13	73.79	99.99	0.14	536731	52.1	0.885	2351417	745872	2153	Unknown	equi	USA–UT	Unknown
BCW-10761	SRR36656736	13	74.2	99.99	0.14	536731	52.1	0.886	2351404	745860	2156	Bovine	equi	USA–TX	2003
BCW-10725	SRR36656997	13	75.53	100	0.16	536732	52.09	0.886	2351398	745873	2156	Equine	equi	Unknown	2003
BCW-10651A	SRR36656843	13	77.32	99.99	0.16	536704	52.09	0.886	2351367	745872	2154	Equine	equi	Unknown	2001
BCW-10659	SRR36656786	13	79.37	99.99	0.16	554519	52.09	0.886	2351563	745872	2154	Equine	equi	Unknown	2001
BCW-10914	SRR36657083	13	80.56	99.99	0.13	536731	52.09	0.886	2351518	745872	2155	Equine	equi	USA–CA	2010
BCW-10689	SRR36656849	13	81.98	99.99	0.14	536731	52.09	0.886	2351419	745873	2158	Unknown	equi	Unknown	2002
BCW-10805	SRR36656950	13	85.65	99.99	0.14	554207	52.09	0.886	2351414	745871	2155	Equine	equi	USA–CA	2006
BCW-10980	SRR36657045	13	86.49	99.99	0.14	536732	52.1	0.886	2351413	745871	2154	Equine	equi	USA–CA	2014
KL0266	SRR7825420	13	86.97	99.98	0.11	320911	52.18	0.888	2320568	543247	2143	Human	ovis	New Zealand	2011
BCW-10669	SRR36656878	13	89.73	100	0.16	536704	52.09	0.886	2351367	745872	2158	Equine	equi	Unknown	2002
BCW-11005	SRR36656930	13	95.06	99.99	0.14	536731	52.09	0.886	2351449	745872	2155	Equine	equi	USA–NV	2015
BCW-10742	SRR36656978	13	103.57	99.99	0.14	536731	52.1	0.886	2351417	745872	2154	Unknown	equi	USA–UT	Unknown
BCW-10713	SRR36656758	13	105.39	99.99	0.13	536731	52.1	0.886	2351417	745872	2154	Unknown	equi	Unknown	2003
BCW-10664	SRR36657019	13	106.86	99.99	0.16	536704	52.1	0.886	2351388	745872	2157	Equine	equi	Unknown	2002
BCW-10738	SRR36656983	13	114.37	99.99	0.13	536731	52.1	0.886	2351417	745872	2154	Unknown	equi	USA–UT	Unknown
BCW-10788	SRR36656964	13	121.93	100	0.16	536703	52.09	0.886	2351367	745872	2155	Equine	equi	USA–CA	2005
BCW-10877A	SRR36657209	13	123.05	99.99	0.13	536743	52.09	0.886	2351530	745870	2157	Equine	equi	USA–CA	2009
BCW-10819	SRR36656942	13	134.55	100	0.16	536704	52.09	0.886	2351369	745873	2155	Equine	equi	USA–CA	2006
BCW-10981	SRR36657044	13	144.76	99.99	0.14	536731	52.09	0.886	2351416	745872	2156	Equine	equi	USA–CA	2014
BCW-10735	SRR36656986	13	146.2	99.99	0.13	536731	52.1	0.885	2351417	745872	2153	Unknown	equi	USA–UT	Unknown
BCW-10982	SRR36657043	13	147.86	99.99	0.14	536731	52.09	0.886	2351416	745872	2155	Equine	equi	USA–CA	2014
BCW-10986	SRR36657039	13	153.84	99.99	0.14	536731	52.09	0.886	2351416	745872	2157	Equine	equi	USA–CA	2014
BCW-10622	SRR36656748	13	162.01	100	0.16	536759	52.09	0.886	2351425	745872	2154	Equine	equi	Unknown	1997
BCW-10747	SRR36656751	13	165.55	99.99	0.14	536731	52.09	0.885	2351418	745872	2153	Unknown	equi	USA–UT	Unknown
BCW-10985	SRR36657040	13	173.64	99.99	0.14	536731	52.09	0.886	2351416	745872	2155	Equine	equi	USA–CA	2014
BCW-10744	SRR36656976	13	175.53	99.99	0.13	536731	52.1	0.885	2351417	745872	2153	Unknown	equi	USA–UT	Unknown
BCW-10655	SRR36657150	13	177.15	99.99	0.16	536744	52.09	0.886	2351439	745901	2156	Equine	equi	Unknown	2001
BCW-10614	SRR36656859	13	179	99.99	0.16	258725	52.09	0.885	2351705	536704	2154	Equine	equi	Unknown	Unknown
BCW-10642	SRR36657177	13	183.32	99.99	0.16	536732	52.09	0.886	2351397	745873	2156	Equine	equi	Unknown	2001
BCW-10626	SRR36656969	13	199.75	100	0.16	536759	52.09	0.886	2351423	745871	2155	Equine	equi	Unknown	1998
BCW-10612	SRR36657151	13	209.42	100	0.16	536759	52.09	0.886	2351425	745872	2155	Equine	equi	Unknown	1996
BCW-10619	SRR36657003	13	222.94	99.99	0.16	536706	52.1	0.886	2349466	745873	2149	Equine	equi	Unknown	1996
BCW-10931A	SRR36657192	13	225.77	99.99	0.16	536703	52.09	0.886	2351365	745871	2154	Equine	equi	Unknown	2012
BCW-10625	SRR36656726	13	234.38	99.99	0.16	536785	52.09	0.886	2351449	745871	2155	Equine	equi	Unknown	1997
BCW-10610	SRR36656703	13	271.29	100	0.16	536704	52.09	0.886	2351367	745872	2153	Equine	equi	Unknown	1996
BCW-10753	SRR36656744	13	290.18	99.99	0.13	536731	52.1	0.886	2351417	745872	2154	Elk	equi	USA–UT	Unknown
BCW-10915A	SRR36657081	13	291.07	99.99	0.14	536731	52.1	0.886	2351417	745872	2156	Equine	equi	USA–CA	2010
BCW-10621	SRR36656981	13	297.84	99.99	0.16	536759	52.09	0.886	2351425	745872	2153	Equine	equi	Unknown	1997
BCW-10627	SRR36656958	13	407.17	99.99	0.16	536704	52.09	0.886	2351367	745872	2155	Equine	equi	Unknown	2000
BCW-10615	SRR36656848	13	631.91	100	0.16	536704	52.09	0.886	2351365	745872	2153	Equine	equi	Unknown	Unknown
BCW-10620	SRR36656992	13	805.01	100	0.16	536759	52.09	0.886	2351425	745872	2154	Equine	equi	Unknown	1996
BCW-10634	SRR36656680	14	22.31	100	0.16	258723	52.09	0.886	2351375	745872	2154	Equine	equi	Unknown	2000
BCW-10757	SRR36656741	14	24.28	100	0.16	536407	52.09	0.886	2351401	745872	2156	Equine	equi	Unknown	Unknown
BCW-10632	SRR36656702	14	24.69	99.99	0.16	554209	52.09	0.885	2351538	745873	2154	Equine	equi	Unknown	Unknown
BCW-11010	SRR36656924	14	27.53	99.99	0.13	536434	52.09	0.886	2351451	745873	2156	Equine	equi	USA–CA	2015
BCW-10661	SRR36657116	14	33.61	99.99	0.16	536744	52.09	0.885	2351664	745901	2156	Equine	equi	Unknown	2002
BCW-10641	SRR36657188	14	34.1	99.99	0.16	536407	52.09	0.885	2351421	745872	2153	Equine	equi	Unknown	2001
BCW-10704	SRR36656768	14	34.62	99.99	0.16	541953	52.09	0.885	2351549	745873	2153	Unknown	equi	USA–KY	2003
BCW-10996	SRR36656935	14	37.32	99.99	0.16	542003	52.1	0.885	2351293	745872	2153	Equine	equi	USA–CA	2015
BCW-10926	SRR36657197	14	39.11	99.99	0.13	308820	52.09	0.886	2352014	554546	2152	Equine	equi	USA–CA	2012
BCW-10709	SRR36656763	14	40.73	100	0.16	536407	52.09	0.886	2351398	745871	2156	Unknown	equi	Unknown	2003
BCW-10653	SRR36656821	14	40.85	99.99	0.16	536447	52.09	0.886	2351473	745901	2155	Equine	equi	Unknown	2001
BCW-10652	SRR36656832	14	42.77	99.99	0.16	554519	52.09	0.886	2352344	745872	2155	Equine	equi	Unknown	2001
BCW-11002	SRR36656932	14	48.16	99.99	0.14	536434	52.09	0.886	2351450	745872	2154	Equine	equi	USA–CA	2015
BCW-10924	SRR36657072	14	51.7	99.99	0.13	308820	52.09	0.886	2352014	554547	2154	Equine	equi	USA–CA	2011
BCW-10660A	SRR36657127	14	56.36	99.99	0.16	536744	52.09	0.886	2351664	745901	2157	Equine	equi	Unknown	2002
KL0263	SRR7825419	14	57.99	100	0.14	287638	52.08	0.886	2387885	406163	2208	Human	equi	Romania	2011
KL0264	SRR7825418	14	58.92	99.98	0.1	279403	52.18	0.887	2320651	579261	2141	Human	ovis	New Zealand	2011
BCW-10854	SRR36656690	14	61	99.99	0.16	542003	52.09	0.885	2351604	745873	2153	Equine	equi	USA–CA	2008
BCW-12908	SRR36656837	14	66.61	99.99	0.11	543076	52.16	0.884	2326944	722377	2139	Unknown	ovis	Brazil	Unknown
BCW-10663	SRR36657030	14	69.38	99.99	0.16	536744	52.09	0.886	2351664	745901	2156	Equine	equi	Unknown	2002
BCW-11007	SRR36656927	14	72.22	99.99	0.16	542031	52.09	0.885	2351632	745872	2152	Equine	equi	USA–CA	2015
BCW-12972	SRR36656807	14	77.98	99.98	0.11	543071	52.09	0.883	2340964	721898	2142	Unknown	ovis	Brazil	Unknown
KL0269	SRR7825423	14	78.3	99.98	0.09	298654	52.18	0.887	2321058	579486	2135	Caprine	ovis	Germany	2011
KL0160	SRR7825395	14	78.44	99.98	0.1	331208	52.18	0.887	2321191	720547	2138	Caprine	ovis	Germany	2009
BCW-11018	SRR36656917	14	85.3	99.99	0.13	308820	52.09	0.886	2352014	554546	2153	Equine	equi	USA–CA	2016
BCW-12971	SRR36656809	14	119.24	99.99	0.11	543048	52.17	0.885	2324853	722242	2140	Unknown	ovis	Brazil	Unknown
BCW-10976	SRR36657049	14	168.15	99.99	0.14	273146	52.09	0.886	2351555	745872	2154	Equine	equi	USA–CA	2014
VSF315_MB216	SRR36656866	14	511.45	99.99	0.13	554337	52.1	0.886	2351690	745871	2157	Unknown	equi	Unknown	Unknown
VSF322_MB325	SRR36656865	14	524.72	99.99	0.13	308820	52.09	0.886	2352013	554546	2153	Unknown	equi	Unknown	Unknown
BCW-10688	SRR36656850	15	21.56	99.99	0.16	536447	52.09	0.886	2351677	745880	2156	Unknown	equi	Unknown	2002
BCW-10922	SRR36657074	15	22.96	99.99	0.13	308820	52.09	0.886	2351938	554207	2155	Equine	equi	USA–CA	2011
BCW-10794	SRR36656960	15	29.74	99.99	0.16	554519	52.1	0.885	2351906	745872	2154	Equine	equi	USA–CA	2005
BCW-11017	SRR36656919	15	35.67	99.99	0.13	308820	52.09	0.886	2351936	554207	2156	Equine	equi	USA–CA	2016
BCW-10662	SRR36657105	15	53.14	99.99	0.16	263676	52.09	0.886	2351698	745901	2156	Equine	equi	Unknown	2002
BCW-10952	SRR36657171	15	63.75	99.99	0.16	554519	52.1	0.885	2351905	745872	2153	Equine	equi	USA–CA	2012
BCW-10984R	SRR36657041	15	84.08	99.99	0.14	536732	52.05	0.885	2358508	745871	2166	Caprine	equi	USA–CA	2014
BCW-10609	SRR36657004	15	195.76	99.99	0.16	536704	52.09	0.886	2352034	746094	2156	Equine	equi	Unknown	1996
BCW-10692	SRR36656781	16	21.98	99.99	0.16	536705	52.1	0.885	2351827	745872	2155	Unknown	equi	Unknown	2002
BCW-10687	SRR36656851	16	23.05	99.99	0.16	536706	52.1	0.885	2351829	745872	2155	Unknown	equi	Unknown	2002
BCW-10856	SRR36656688	16	30.46	99.99	0.16	536704	52.1	0.885	2351826	745872	2154	Equine	equi	USA–CA	2008
BCW-10710	SRR36656761	16	32.49	99.99	0.16	536705	52.1	0.885	2351822	745873	2155	Unknown	equi	Unknown	Unknown
BCW-10702	SRR36656770	16	42.06	99.99	0.16	536705	52.1	0.885	2351822	745873	2155	Unknown	equi	USA–KY	2003
BCW-10955	SRR36657168	16	42.44	99.99	0.16	258746	52.1	0.885	2351915	536704	2154	Equine	equi	USA–CA	2013
BCW-10700	SRR36656772	16	48.42	99.99	0.16	536705	52.1	0.885	2351823	745873	2155	Unknown	equi	USA–KY	2003
BCW-10792	SRR36656961	16	53.65	99.99	0.16	536705	52.1	0.885	2351827	745872	2155	Equine	equi	USA–CA	2005
BCW-12913	SRR36656831	16	54.49	99.99	0.11	543048	52.17	0.885	2324818	722168	2143	Unknown	ovis	Brazil	Unknown
BCW-10698	SRR36656775	16	64.25	99.99	0.16	536704	52.1	0.885	2351821	745873	2153	Unknown	equi	USA–KY	2003
BCW-10949	SRR36657174	16	66.11	99.99	0.16	536704	52.1	0.885	2351825	745872	2156	Equine	equi	USA–CA	2012
BCW-10940A	SRR36657182	16	72.71	99.99	0.16	536704	52.1	0.885	2351824	745872	2152	Equine	equi	USA–CA	2012
BCW-10938A	SRR36657184	16	86.95	99.99	0.16	536704	52.1	0.885	2351826	745872	2153	Equine	equi	USA–CA	2012
BCW-10657	SRR36656808	16	89.73	99.99	0.16	536704	52.1	0.886	2351820	745873	2156	Equine	equi	Unknown	2001
BCW-10696	SRR36656777	16	90.77	99.99	0.16	536705	52.1	0.885	2351822	745873	2152	Unknown	equi	USA–KY	2003
BCW-10941A	SRR36657181	16	93.28	99.99	0.16	536704	52.1	0.885	2351824	745872	2153	Equine	equi	USA–CA	2012
BCW-10867A	SRR36656678	16	98.58	99.99	0.16	536704	52.1	0.885	2351809	745872	2153	Equine	equi	USA–CA	2008
BCW-10937A	SRR36657185	16	104.11	99.99	0.16	536704	52.1	0.885	2351826	745872	2153	Equine	equi	USA–CA	2012
BCW-10644	SRR36657058	16	106.65	99.99	0.16	536704	52.1	0.885	2351823	745873	2152	Equine	equi	Unknown	2001
BCW-10963	SRR36657062	16	109.74	99.99	0.16	536704	52.1	0.885	2351826	745872	2154	Equine	equi	USA–CA	2013
BCW-10886A	SRR36657202	16	115.9	99.99	0.16	536704	52.1	0.885	2351827	745872	2154	Equine	equi	USA–CA	2009
BCW-10705	SRR36656767	16	120.22	99.99	0.16	536705	52.1	0.885	2351822	745873	2154	Unknown	equi	USA–KY	2003
BCW-10943A	SRR36657179	16	132.43	99.99	0.16	536704	52.1	0.885	2351825	745872	2154	Equine	equi	USA–CA	2012
BCW-10695	SRR36656778	16	133.66	99.99	0.16	536704	52.1	0.885	2351821	745873	2154	Unknown	equi	USA–KY	2003
BCW-10887A	SRR36657201	16	137.21	99.99	0.16	536684	52.1	0.885	2351806	745872	2154	Equine	equi	USA–CA	2009
BCW-10789	SRR36656963	16	146.5	99.99	0.16	536705	52.1	0.885	2351828	745872	2154	Equine	equi	USA–CA	2005
BCW-10795A	SRR36656959	16	182.75	99.99	0.16	536705	52.1	0.885	2351827	745872	2152	Equine	equi	USA–CA	2005
BCW-10701A	SRR36656771	16	208.98	99.99	0.16	536654	52.1	0.885	2351771	745873	2155	Unknown	equi	USA–KY	2003
BCW-10916A	SRR36657080	16	254	99.99	0.16	536684	52.1	0.885	2351815	745872	2154	Equine	equi	USA–CA	2010
BCW-10791A	SRR36656962	16	269.22	99.99	0.16	536705	52.1	0.885	2351828	745873	2156	Equine	equi	USA–CA	2005
BCW-10703	SRR36656769	16	281.52	99.99	0.16	536705	52.1	0.885	2351822	745873	2154	Unknown	equi	USA–KY	2003
BCW-10936	SRR36657186	16	681.51	99.99	0.16	536684	52.1	0.885	2351808	745872	2154	Equine	equi	Unknown	2012
BCW-10957	SRR36657068	17	20.32	99.99	0.16	258752	52.1	0.885	2351905	745872	2153	Equine	equi	USA–CA	2013
BCW-10649	SRR36656929	17	21.04	100	0.16	258730	52.09	0.886	2351437	745872	2157	Equine	equi	Unknown	2001
BCW-10870	SRR36656675	17	23.02	99.99	0.16	554211	52.1	0.885	2351881	745872	2153	Equine	equi	USA–CA	2008
BCW-10636	SRR36657200	17	24.91	99.99	0.16	251123	52.09	0.886	2351567	669476	2156	Equine	equi	Unknown	2000
BCW-11006	SRR36656928	17	25.58	99.99	0.16	536435	52.1	0.885	2351888	745872	2155	Equine	equi	USA–CA	2015
BCW-10697	SRR36656776	17	29.61	99.99	0.16	263622	52.1	0.885	2351856	745873	2154	Unknown	equi	USA–KY	2003
BCW-10836	SRR36656704	17	31.41	99.99	0.16	536407	52.1	0.885	2351860	745872	2153	Equine	equi	USA–CA	2007
BCW-10945	SRR36657178	17	45.32	99.99	0.16	536407	52.1	0.885	2351860	745872	2154	Equine	equi	USA–CA	2012
BCW-10909	SRR36657086	17	60.06	99.99	0.16	263621	52.1	0.885	2351841	745872	2155	Equine	equi	USA–CA	2009
BCW-10784	SRR36656968	17	69.88	99.99	0.16	263622	52.1	0.885	2351890	745871	2155	Equine	equi	USA–CA	2005
BCW-13058	SRR36656908	18	38.85	99.98	0.09	543389	52.16	0.886	2331568	721876	2149	Ovine	ovis	USA–TX	2020
BCW-10629	SRR36656714	19	27.73	99.99	0.16	258751	52.1	0.885	2351870	745873	2159	Equine	equi	Unknown	2000
BCW-10656	SRR36657139	19	78.24	100	0.16	536702	52.1	0.886	2354247	745872	2164	Equine	equi	Unknown	2001
KL0262	SRR7825416	21	80.2	100	0.14	229428	52.07	0.884	2394409	382507	2217	Human	equi	Romania	2011
BCW-10932	SRR36657191	36	55.64	100	0.16	536704	52.19	0.886	2369458	745872	2188	Equine	equi	Unknown	2012
BCW-10699	SRR36656774	81	39.55	99.99	0.14	405284	52.06	0.883	2438791	543384	2299	Unknown	ovis	USA–KY	2003
BCW-10658	SRR36656797	81	45.18	99.98	0.18	543386	52.07	0.883	2433315	722049	2297	Ovine	ovis	Unknown	2001
VSF293_MB147	SRR36656870	108	437.7	99.99	4.88	554519	51.44	0.882	2478824	745872	2343	Unknown	equi	Unknown	Unknown
phoP	GCF_002009385.1	1	162.7	98.62	0.45	2339296	52	0.907965	2339296	2339296	2124	Goat	ovis	Brazil	2017
SigmaE	GCF_002072715.1	1	108	98.11	0.45	2339255	52	0.910119	2339255	2339255	2129	Goat	ovis	Brazil	2017
sigB	GCF_009762635.1	1	793	98.68	0.45	2339548	52	0.909577	2339548	2339548	2128	Goat	ovis	Brazil	2019
SigH	GCF_009762655.1	1	782	98.56	0.45	2339262	52	0.910116	2339262	2339262	2129	Goat	ovis	Brazil	2019
SigM	GCF_009791515.1	1	731	98.67	0.45	2339229	52	0.909701	2339229	2339229	2128	Capra hircus	ovis	Brazil	2019
SigD	GCF_009905175.1	1	696	98.68	0.45	2339309	52	0.910525	2339309	2339309	2130	Goat	ovis	Brazil	2020
sigC	GCF_009930775.1	1	271	98.67	0.44	2338957	52	0.90938	2338957	2338957	2127	Unknown	ovis	Brazil	2020
Cp13	GCF_001682275.1	1	71.76	98.51	0.45	2342237	52	0.907252	2342237	2342237	2125	Goat	ovis	Brazil	2016
FRC41	GCF_000143705.2	1	602	98.67	0.44	2337241	52	0.908764	2337241	2337241	2124	unknown	ovis	unknown	2019
C231	GCF_000144675.2	1	unknown	99.44	0.44	2337250	52	0.909188	2337250	2337250	2125	sheep	ovis	Brazil	2020
1002	GCF_000144935.2	1	1014	98.63	0.44	2334828	52	0.908418	2334828	2334828	2121	goat	ovis	Brazil	2020
I19	GCF_000152065.3	1	840	99.09	0.44	2337350	52	0.907866	2337350	2337350	2122	bovine	ovis	Israel	2019
PAT10	GCF_000221625.1	1	unknown	99.12	0.44	2335323	52	0.910367	2335323	2335323	2126	sheep	ovis	Argentina	2011
42/02-A	GCF_000227175.1	1	unknown	99.49	0.44	2337606	52	0.909905	2337606	2337606	2127	unknown	ovis	Australia	2011
CIP 52.97	GCF_000227605.3	1	853	99.22	0.67	2369131	52	0.912571	2369131	2369131	2162	horse	equi	Kenya	2019
1/06-A	GCF_000233735.1	1	unknown	98.16	0.16	2279118	52	0.921848	2279118	2279118	2101	unknown	equi	USA-California	2011
3/99-5	GCF_000241855.1	1	unknown	98.56	0.44	2337938	52	0.909348	2337938	2337938	2126	sheep	ovis	United Kingdom	2012
316	GCF_000248375.2	1	779	98.88	0.67	2368850	52	0.913946	2368850	2368850	2165	horse	equi	USA-California	2019
P54B96	GCF_000255935.1	1	unknown	98.07	0.44	2337657	52	0.909458	2337657	2337657	2126	wildebeest	ovis	South Africa	2012
267	GCF_000258385.1	1	unknown	99.49	0.44	2337628	52	0.907758	2337628	2337628	2122	llama	ovis	USA	2012
31	GCF_000259155.4	1	1186	97.66	0.87	2404921	52	0.915207	2404921	2404921	2201	buffalo	equi	Egypt	2019
258	GCF_000263755.5	1	689	99.22	0.62	2368876	52	0.912669	2368876	2368876	2162	horse	equi	Belgium	2019
Cp162	GCF_000265545.3	1	713	98.32	0.44	2382103	52	0.906342	2382103	2382103	2159	camel	equi	United Kingdom	2019
CCUG 27541	GCF_000729725.1	3	108	99	0.62	824882	52	0.911988	2379417	1170362	2170	horse	equi	Unknown	2014
48252	GCF_000730365.1	1	unknown	97.01	0.4	2338139	52	0.908415	2338139	2338139	2124	Homo sapiens	ovis	Norway	2014
CS_10	GCF_000730405.1	1	unknown	97.09	0.4	2338144	52	0.907985	2338144	2338144	2123	unknown	ovis	Norway	2014
Ft_2193/67	GCF_000730445.1	1	unknown	97.54	0.44	2338300	52	0.909635	2338300	2338300	2127	goat	ovis	Norway	2014
MB20	GCF_000764045.2	1	300	93.27	0.58	2370901	52	0.919482	2370901	2370901	2180	Equus caballus	equi	USA-CA	2016
VD57	GCF_000814865.1	1	78.22	98.57	0.44	2337177	52	0.908361	2337177	2337177	2123	Goat	ovis	Brazil	2015
226	GCF_000972805.1	1	158	98.25	0.44	2337820	52	0.909822	2337820	2337820	2127	goat	ovis	USA-CA	2015
12C	GCF_001017615.1	1	48	98.18	0.44	2337451	52	0.910821	2337451	2337451	2129	sheep	ovis	Brazil	2015
29156	GCF_001026945.2	1	1080	99.48	0.44	2337990	52	0.9089	2337990	2337990	2125	Bovine	ovis	Israel	2020
262	GCF_001047215.2	1	202.9	99.02	1.26	2361125	52	0.902959	2361125	2361125	2132	Bos taurus	ovis	Belgium	2017
E19	GCF_001186445.1	1	243	98.45	0.62	2367956	52	0.911335	2367956	2367956	2158	Equus caballus	equi	Unknown	2015
PO269-5	GCF_001298505.1	1	88.81	97.53	0.37	2337124	52	0.910093	2337124	2337124	2127	goat	ovis	Portugal	2015
1002B	GCF_001433475.1	1	58	98.67	0.44	2335107	52	0.907881	2335107	2335107	2120	Goat	ovis	Brazil	2015
N1	GCF_001447295.1	1	268.07	98.84	0.44	2337845	52	0.907674	2337845	2337845	2122	Sheep	ovis	Equatorial Guinea	2015
PA01	GCF_001456175.1	1	227	99.21	0.44	2337920	52	0.906361	2337920	2337920	2119	Sheep	ovis	Brazil	2015
MEX25	GCF_001481675.1	1	98.92	99.44	0.44	2337529	52	0.909935	2337529	2337529	2127	Ovis aries	ovis	Mexico	2015
PO222/4-1	GCF_001481715.1	1	150.41	98.51	0.44	2337508	52	0.90866	2337508	2337508	2124	goat	ovis	Portugal	2015
E56	GCF_001481755.1	1	82.07	96.94	0.27	2335773	52	0.904626	2335773	2335773	2113	Ovis aries	ovis	Egypt	2015
MB11	GCF_001579825.2	1	842	98.69	0.67	2370431	52	0.914602	2370431	2370431	2168	Equus ferus caballus	equi	USA-CA	2020
MB14	GCF_001579865.1	1	867	94.16	0.58	2370761	52	0.91574	2370761	2370761	2171	Equus ferus caballus	equi	USA-CA	2016
MB30	GCF_001579885.2	1	309	97.34	0.52	2368101	52	0.91339	2368101	2368101	2163	Equus ferus caballus	equi	USA-CA	2017
MB66	GCF_001579925.1	1	658	95.26	0.58	2372202	52	0.913919	2372202	2372202	2168	Equus ferus caballus	equi	USA-CA	2016
E55	GCF_001653295.1	1	257.68	96.41	0.27	2335383	52	0.901779	2335383	2335383	2106	sheep	ovis	Egypt	2016
MEX9	GCF_001653315.1	1	258	99.18	0.27	2337578	52	0.908633	2337578	2337578	2124	Goat	ovis	Mexico	2016
PA02	GCF_001663495.1	1	171	98.22	0.44	2328435	52	0.907906	2328435	2328435	2114	goat	ovis	Brazil	2016
T1	GCF_001682255.2	1	110	98.57	0.44	2337578	52	0.909488	2337578	2337578	2126	goat	ovis	Brazil	2020
XH02	GCF_001719645.1	10	250	99.36	0.44	549021	52	0.906827	2357671	727870	2138	goat	ovis	China	2016
MEX29	GCF_001865765.1	1	273.08	99.4	0.44	2337866	52	0.909804	2337866	2337866	2127	Ovis aries	ovis	Mexico	2016
34	GCF_001866985.1	1	58.94	98.23	0.87	2403454	52	0.916181	2403454	2403454	2202	Bubalus bubalis	equi	Egypt	2016
32	GCF_001867005.1	1	58.94	98.07	0.87	2403533	52	0.914487	2403533	2403533	2198	Bubalus bubalis	equi	Egypt	2016
33	GCF_001867025.1	1	58.94	97.71	0.87	2403550	52	0.915313	2403550	2403550	2200	Bubalus bubalis	equi	Egypt	2016
35	GCF_001867045.1	1	58.94	96.96	0.87	2403502	52	0.915331	2403502	2403502	2200	Bubalus bubalis	equi	Egypt	2016
36	GCF_001867065.1	1	58.94	98.09	0.87	2403412	52	0.913701	2403412	2403412	2196	Bubalus bubalis	equi	Egypt	2016
38	GCF_001867085.1	1	58.94	97.65	0.87	2403515	52	0.914078	2403515	2403515	2197	Bubalus bubalis	equi	Egypt	2016
39	GCF_001867105.1	1	58.94	97.67	0.87	2403579	52	0.913221	2403579	2403579	2195	Bubalus bubalis	equi	Egypt	2016
43	GCF_001867125.1	1	58.94	96.93	0.57	2365075	52	0.909485	2365075	2365075	2151	Bubalus bubalis	equi	Egypt	2016
46	GCF_001867145.1	1	58.94	98.15	0.62	2366565	52	0.90849	2366565	2366565	2150	Bubalus bubalis	equi	Egypt	2016
48	GCF_001867165.1	1	58.94	98.15	0.87	2403301	52	0.913743	2403301	2403301	2196	Bubalus bubalis	equi	Egypt	2016
I37	GCF_001889145.1	1	121.51	98.63	0.48	2370282	52	0.906221	2370282	2370282	2148	Bos taurus	equi	Israel	2016
MEX30	GCF_001922265.1	1	80.61	95.57	0.62	2368140	52	0.913797	2368140	2368140	2164	Equus caballus	equi	Mexico	2016
MEX31	GCF_001922285.1	1	122.67	99.2	0.57	2367880	52	0.910941	2367880	2367880	2157	Equus caballus	equi	Mexico	2016
PA07	GCF_001942005.2	1	221.6	98.15	0.37	2337352	52	0.904442	2337352	2337352	2114	sheep	ovis	Brazil	2017
MB122	GCF_001969065.1	3	188	88.32	0.62	1367229	0	0.92265	2374681	1367229	2191	Equus caballus	equi	Unknown	2017
MB295	GCF_001969085.2	1	680.1	99.14	0.62	2369254	52	0.910835	2369254	2369254	2158	Equus caballus	equi	Unknown	2018
MB154	GCF_001969095.1	1	279.6	95.83	0.52	2371210	52	0.913036	2371210	2371210	2165	Equus caballus	equi	Unknown	2017
MB278	GCF_001969145.1	1	770	98.09	0.62	2369898	52	0.911854	2369898	2369898	2161	Equus caballus	equi	Unknown	2017
MB336	GCF_001969155.1	8	250	93.97	0.62	643780	0	0.911278	2363713	1116378	2154	Equus caballus	equi	Unknown	2017
MB302	GCF_001969165.3	1	266.75	98.88	0.67	2369167	52	0.913401	2369167	2369167	2164	Equus caballus	equi	Unknown	2019
MB44	GCF_001969175.1	6	300	80.83	0.47	886106	0	0.919895	2362226	976165	2173	Equus caballus	equi	Unknown	2017
PA06	GCF_001969485.1	1	64	91.72	0.33	1192269	0	0.912329	2320434	2320434	2117	Sheep	ovis	Brazil	2017
MEX1	GCF_001975165.1	1	115.3	98.71	0.27	2337090	52	0.910962	2337090	2337090	2129	Capra hircus	ovis	Mexico	2017
PA04	GCF_001989595.1	1	239	98.34	0.37	2338093	52	0.905866	2338093	2338093	2118	Sheep	ovis	Brazil	2017
MIC6	GCF_002009415.1	1	270.72	98.58	0.44	2337147	52	0.907517	2337147	2337147	2121	Ovis aries	ovis	Brazil	2017
ATCC 19410	GCF_002155265.1	1	178.57	99.48	0.44	2337763	52	0.908133	2337763	2337763	2123	Ovis aries	ovis	Unknown	2017
PA08	GCF_002794435.1	1	1234	98.8	0.44	2337756	52	0.904286	2337756	2337756	2114	Sheep	ovis	Brazil	2017
KM01	GCF_002869805.1	1	755	99.33	0.44	2337666	52	0.908171	2337666	2337666	2123	Goat	ovis	China	2018
OVI2C	GCF_002953235.1	1	776	98.67	0.44	2337575	52	0.909917	2337575	2337575	2127	Ovis aries	ovis	Brazil	2018
CAP3W	GCF_002953275.1	1	unknown	98.63	0.44	2337498	52	0.907808	2337498	2337498	2122	Capra aegagrus hircus	ovis	Brazil	2018
CAPJ4	GCF_002953315.1	1	unknown	98.67	0.44	2337549	52	0.909927	2337549	2337549	2127	Capra aegagrus hircus	ovis	Brazil	2018
OVI03	GCF_002953955.1	1	unknown	98.23	0.44	2337541	52	0.909503	2337541	2337541	2126	Ovis aries	ovis	Brazil	2018
DSM 20689	GCF_003634885.1	1	240	99.43	0.44	2338546	52	0.909112	2338546	2338546	2126	not applicable	ovis	Unknown	2018
Cap1W	GCF_003955885.1	1	1051	98.67	0.44	2337504	52	0.909089	2337504	2337504	2125	goat	ovis	Brazil	2018
OVIAF1	GCF_003955905.1	1	828	98.67	0.44	2337570	52	0.909919	2337570	2337570	2127	sheep	ovis	Brazil	2018
CR07	GCF_004193635.1	1	874	98.26	0.44	2337589	52	0.910767	2337589	2337589	2129	goat	ovis	Brazil	2019
CAPNAT1	GCF_004193655.1	1	900	98.67	0.44	2337602	52	0.909479	2337602	2337602	2126	Goat	ovis	Brazil	2019
CAPMI03	GCF_004193675.1	1	900	98.67	0.44	2337533	52	0.909078	2337533	2337533	2125	Goat	ovis	Brazil	2019
CAPMI05	GCF_004193695.1	1	1022	98.46	0.44	2337580	52	0.910771	2337580	2337580	2129	Goat	ovis	Brazil	2019
87MAT	GCF_004193955.1	1	1092	98.67	0.44	2337583	52	0.909059	2337583	2337583	2125	NA	ovis	Brazil	2019
99MAT	GCF_004295625.1	1	930	98.67	0.44	2337582	52	0.91077	2337582	2337582	2129	NA	ovis	Brazil	2019
Cap8W	GCF_004323755.1	1	791	98.67	0.44	2337575	52	0.910773	2337575	2337575	2129	goat	ovis	Brazil	2019
Cap1R	GCF_004323775.1	1	1012	98.3	0.37	2338132	52	0.905424	2338132	2338132	2117	goat	ovis	Brazil	2019
38MAT	GCF_004332355.1	1	923	98.3	0.37	2338134	52	0.904995	2338134	2338134	2116	NA	ovis	Brazil	2019
04MAT	GCF_004332375.1	1	985	98.57	0.44	2337578	52	0.909916	2337578	2337578	2127	NA	ovis	Brazil	2019
E7	GCF_004353245.1	1	902	98.3	0.37	2337910	52	0.90551	2337910	2337910	2117	goat	ovis	Brazil	2019
Cap1C	GCF_004771435.1	1	1002	98.3	0.37	2337519	52	0.906089	2337519	2337519	2118	goat	ovis	Brazil	2019
OVI1FL	GCF_004941425.1	1	887	98.3	0.37	2337554	52	0.905648	2337554	2337554	2117	sheep	ovis	Brazil	2019
Cap5W	GCF_005341445.1	1	1150	98.63	0.44	2337585	52	0.90863	2337585	2337585	2124	goat	ovis	Brazil	2019
Cap4W	GCF_005341465.1	1	935	98.59	0.44	2337570	52	0.908636	2337570	2337570	2124	goat	ovis	Brazil	2019
CAPGE03	GCF_006971065.1	1	891	97.86	0.44	2337561	52	0.908639	2337561	2337561	2124	Capra	ovis	Brazil	2019
OVID04	GCF_006971245.1	1	943	98.3	0.37	2337545	52	0.905651	2337545	2337545	2117	Ovis aries	ovis	Brazil	2019
OVIZ01	GCF_006971425.1	1	936	98.3	0.37	2337856	52	0.905531	2337856	2337856	2117	Ovis aries	ovis	Brazil	2019
OVIOS02	GCF_006971625.1	1	997	98.67	0.44	2337594	52	0.90991	2337594	2337594	2127	Ovis aries	ovis	Brazil	2019
OVICCA32	GCF_006974065.1	1	1063	98.3	0.37	2338156	52	0.904987	2338156	2338156	2116	Capra	ovis	Brazil	2019
E9	GCF_006974085.1	1	1018	98.3	0.37	2338155	52	0.905415	2338155	2338155	2117	goat	ovis	Brazil	2019
E13	GCF_008461625.1	1	1018	98.3	0.37	2337818	52	0.90469	2337818	2337818	2115	goat	ovis	Brazil	2019
E16	GCF_008461845.1	1	1094	98.3	0.37	2337815	52	0.906402	2337815	2337815	2119	goat	ovis	Brazil	2019
E14	GCF_008462025.1	1	1037	98.3	0.37	2338159	52	0.904986	2338159	2338159	2116	goat	ovis	Brazil	2019
PAT16	GCF_009759705.1	1	6030	99.48	0.44	2337511	52	0.909514	2337511	2337511	2126	Sheep	ovis	Argentina	2019
SP165	GCF_009759725.1	1	827	98.3	0.37	2337878	52	0.905522	2337878	2337878	2117	Shepp	ovis	Brazil	2019
17	GCF_009759745.1	1	747	98.3	0.37	2338024	52	0.906749	2338024	2338024	2120	Ovine	ovis	Brazil	2019
MEX2	GCF_009759765.1	1	1112	99.23	0.21	2337549	52	0.910355	2337549	2337549	2128	Goat	ovis	Mexico	2019
SigK	GCF_009762615.1	1	783	98.68	0.44	2334827	52	0.91056	2334827	2334827	2126	Goat	ovis	Brazil	2019
MB16	GCF_009762695.1	1	6046	98.72	0.47	2369377	52	0.914586	2369377	2369377	2167	Equine	equi	USA	2019
133	GCF_009789115.1	1	1005	98.3	0.37	2338025	52	0.905893	2338025	2338025	2118	Ovine	ovis	Brazil	2019
414	GCF_009789135.1	1	751	98.3	0.37	2338023	52	0.905038	2338023	2338023	2116	Capra hircus	ovis	Brazil	2019
206	GCF_009791415.1	1	1000	98.3	0.37	2338026	52	0.90632	2338026	2338026	2119	Ovine	ovis	Brazil	2019
PAT14	GCF_009905275.1	1	563	99.39	0.44	2337133	52	0.908378	2337133	2337133	2123	Sheep	ovis	Argentina	2020
PA09	GCF_013342965.1	1	186	98.26	0.37	2337900	52	0.905475	2338000	2338000	2117	unknown	ovis	Brazil	2020
12CS0282	GCF_018361455.1	1	114	99.49	0.44	468431	52	0.912788	2321460	2321460	2119	Goat	ovis	Germany	2021
4394	GCF_018530865.1	8	70	98.67	0.4	367274	52	0.911948	2320307	721899	2116	sheep	ovis	Switzerland	2021
1197	GCF_018530885.1	8	70	98.68	0.46	367418	52	0.915666	2321808	721897	2126	goat	ovis	Switzerland	2021
4600	GCF_018530905.1	7	70	98.68	0.44	384780	52	0.91456	2320242	721885	2122	sheep	ovis	Switzerland	2021
4480	GCF_018530925.1	8	70	98.68	0.44	367420	52	0.915339	2320453	721900	2124	sheep	ovis	Switzerland	2021
3145	GCF_018530935.1	11	70	98.68	0.44	327282	52	0.914347	2320782	721900	2122	goat	ovis	Switzerland	2021
798	GCF_018530965.1	8	70	98.68	0.44	367422	52	0.915332	2320469	721901	2124	goat	ovis	Switzerland	2021
Cp_Eq_BR01	GCF_024296985.1	1	1070	99.23	0.62	2369947	52	0.910991	2369947	2369947	2159	horse	equi	Brazil	2022
MB292	GCF_026647855.1	1	572	98.57	0.62	2369176	52	0.914242	2369176	2369176	2166	Horse	equi	USA-CA	2022
MB271	GCF_026647995.1	1	596	98.61	0.62	2370939	52	0.913562	2370939	2370939	2166	Horse	equi	USA-CA	2022
MB239	GCF_026648075.1	1	597	98.72	0.62	2370581	52	0.913278	2370581	2370581	2165	Horse	equi	USA-CA	2022
MB238	GCF_026648185.1	1	498	98.72	0.62	2370580	52	0.914544	2370580	2370580	2168	Horse	equi	USA-CA	2022
MB235	GCF_026648235.1	1	548	98.61	0.62	2369172	52	0.913821	2369172	2369172	2165	Horse	equi	USA-CA	2022
MB205	GCF_026648355.1	1	474	98.61	0.62	2369533	52	0.914104	2369533	2369533	2166	Horse	equi	USA-CA	2022
MB186	GCF_026650265.1	1	505	98.72	0.62	2370574	52	0.913703	2370574	2370574	2166	Horse	equi	USA-CA	2022
MB184	GCF_026650285.1	1	614	98.72	0.62	2370637	52	0.910726	2370637	2370637	2159	Horse	equi	USA-CA	2022
MB183	GCF_026650305.1	1	507	98.61	0.62	2369170	52	0.9134	2369170	2369170	2164	Horse	equi	USA-CA	2022
MB182	GCF_026650325.1	1	506	97.79	0.62	2370634	52	0.910727	2370634	2370634	2159	Horse	equi	USA-CA	2022
MB180	GCF_026650345.1	1	485	98.61	0.62	2369170	52	0.9134	2369170	2369170	2164	Horse	equi	USA-CA	2022
MB177	GCF_026650365.1	1	471	98.61	0.62	2369171	52	0.9134	2369171	2369171	2164	Horse	equi	USA-CA	2022
MB176	GCF_026650385.1	1	494	98.61	0.62	2369170	52	0.9134	2369170	2369170	2164	Horse	equi	USA-CA	2022
MB174	GCF_026650405.1	1	567	98.61	0.62	2369174	52	0.913399	2369174	2369174	2164	Horse	equi	USA-CA	2022
MB172	GCF_026650425.1	1	497	98.72	0.62	2370562	52	0.913707	2370562	2370562	2166	Horse	equi	USA-CA	2022
MB168	GCF_026650445.1	1	499	98.7	0.62	2370579	52	0.913701	2370579	2370579	2166	Horse	equi	USA-CA	2022
MB167	GCF_026650465.1	1	463	98.7	0.62	2370584	52	0.914121	2370584	2370584	2167	Horse	equi	USA-CA	2022
MB163	GCF_026650525.1	1	492	98.72	0.62	2370579	52	0.913701	2370579	2370579	2166	Horse	equi	USA-CA	2022
MB156	GCF_026650545.1	1	521	98.61	0.62	2369193	52	0.914657	2369193	2369193	2167	Horse	equi	USA-CA	2022
MB124	GCF_026650565.1	1	510	98.7	0.62	2370579	52	0.913701	2370579	2370579	2166	Horse	equi	USA-CA	2022
MB122	GCF_026650585.1	1	502	98.72	0.62	2370693	52	0.91197	2370693	2370693	2162	Horse	equi	USA-CA	2022
MB109	GCF_026650605.1	1	570	98.7	0.62	2370575	52	0.913281	2370575	2370575	2165	Horse	equi	USA-CA	2022
MB106	GCF_026650625.1	1	468	98.72	0.62	2370574	52	0.913703	2370574	2370574	2166	Horse	equi	USA-CA	2022
MB89	GCF_026650645.1	1	543	98.61	0.62	2370605	52	0.913269	2370605	2370605	2165	Horse	equi	USA-CA	2022
MB83	GCF_026650665.1	1	547	98.72	0.62	2370598	52	0.912428	2370598	2370598	2163	Horse	equi	USA-CA	2022
MB77	GCF_026650685.1	1	501	97.98	0.62	2360252	52	0.912191	2360252	2360252	2153	Horse	equi	USA-CA	2022
MB52	GCF_026650705.1	1	647	98.72	0.62	2369261	52	0.913365	2369261	2369261	2164	Horse	equi	USA-CA	2022
MB46	GCF_026650725.1	1	464	98.72	0.62	2370715	52	0.91407	2370715	2370715	2167	Horse	equi	USA-CA	2022
MB45	GCF_026650745.1	1	574	98.72	0.62	2370579	52	0.914545	2370579	2370579	2168	Horse	equi	USA-CA	2022
MB44	GCF_026650765.1	1	466	98.72	0.62	2370576	52	0.913702	2370576	2370576	2166	Horse	equi	USA-CA	2022
MB32	GCF_026650785.1	1	465	98.72	0.62	2370577	52	0.912436	2370577	2370577	2163	Horse	equi	USA-CA	2022
MB27	GCF_026650805.1	1	450	98.63	0.62	2370599	52	0.913271	2370599	2370599	2165	Horse	equi	USA-CA	2022
MB6	GCF_026650825.1	1	538	98.69	0.62	2370312	52	0.914648	2370312	2370312	2168	Horse	equi	USA-CA	2022
MB5	GCF_026650845.1	1	527	98.72	0.62	2370691	52	0.91197	2370691	2370691	2162	Horse	equi	USA-CA	2022
MB165	GCF_026740135.1	1	492	98.72	0.62	2370583	52	0.914121	2370583	2370583	2167	Horse	equi	USA-CA	2022
G1	GCF_029674565.1	1	1	98.26	0.37	2379166	52	0.905359	2379166	2379166	2154	alpaca	equi	China	2023
BA3	GCF_029674585.1	1	1	98.26	0.37	2379163	52	0.906621	2379163	2379163	2157	alpaca	equi	China	2023
826	GCF_034554975.1	8	212	98.4	0.44	542724	52	0.912876	2321236	819754	2119	goat	ovis	Russia	2023
1079	GCF_035282605.1	5	212	98.67	0.4	542664	52	0.913359	2320009	819642	2119	goat	ovis	Russia	2024
1089	GCF_035282665.1	5	212	98.67	0.4	542664	52	0.912931	2320000	819633	2118	goat	ovis	Russia	2024
1463	GCF_035282685.1	13	212	98.62	0.51	722012	52	0.914832	2322830	820041	2125	goat	ovis	Russia	2024
1904	GCF_035282725.1	5	212	98.67	0.4	542664	52	0.912903	2320071	819701	2118	goat	ovis	Russia	2024
1849	GCF_035282745.1	5	212	98.67	0.4	542664	52	0.914219	2320012	819643	2121	goat	ovis	Russia	2024
CP_K30	GCF_036959285.1	5	302	99.48	0.44	721843	52	0.911851	2320554	820452	2116	sheep	ovis	Czech Republic	2024
CP_K20	GCF_036959305.1	7	205	99.48	0.44	542788	52	0.912231	2319587	721842	2116	sheep	ovis	Czech Republic	2024
CP_K18	GCF_036959325.1	7	175	99.45	0.44	542782	52	0.912249	2319541	721843	2116	goat	ovis	Czech Republic	2024
CP_K17	GCF_036959345.1	6	292	99.44	0.44	721840	52	0.912707	2320570	820431	2118	sheep	ovis	Czech Republic	2024
CP_K15	GCF_036959355.1	5	224	99.48	0.44	721840	52	0.912775	2320396	820162	2118	goat	ovis	Czech Republic	2024
CP_K14	GCF_036959385.1	5	244	99.48	0.44	721840	52	0.912365	2320344	820158	2117	goat	ovis	Czech Republic	2024
CP_K117	GCF_036959405.1	6	341	99.48	0.44	721838	52	0.911902	2320426	820160	2116	goat	ovis	Czech Republic	2024
CP_K116	GCF_036959425.1	5	400	99.48	0.44	721839	52	0.911921	2320377	820160	2116	goat	ovis	Czech Republic	2024
CP_K115	GCF_036959445.1	6	507	99.4	0.37	721934	52	0.911799	2320686	820361	2116	goat	ovis	Czech Republic	2024
CP_K12	GCF_036959465.1	7	224	98.67	0.44	542523	52	0.91193	2319257	721915	2115	goat	ovis	Czech Republic	2024
CP_K114	GCF_036959485.1	5	263	99.4	0.37	721944	52	0.911835	2320596	820362	2116	sheep	ovis	Czech Republic	2024
CP_K113	GCF_036959505.1	9	371	99.41	0.37	462239	52	0.913956	2319586	721954	2120	sheep	ovis	Czech Republic	2024
CP_K109	GCF_036959525.1	5	165	99.41	0.37	721958	52	0.911101	2320270	820026	2114	sheep	ovis	Czech Republic	2024
CP_K107	GCF_036959545.1	6	214	99.48	0.44	721839	52	0.911909	2320406	820160	2116	goat	ovis	Czech Republic	2024
CP_K105	GCF_036959565.1	8	165	99.48	0.44	542784	52	0.913092	2319592	721843	2118	sheep	ovis	Czech Republic	2024
CP_K106	GCF_036959585.1	7	312	99.48	0.44	542789	52	0.913094	2319587	721844	2118	sheep	ovis	Czech Republic	2024
CP_K103	GCF_036959605.1	7	156	99.48	0.44	542784	52	0.912252	2319534	721843	2116	sheep	ovis	Czech Republic	2024
CP_K102	GCF_036959625.1	7	224	99.48	0.44	542788	52	0.912232	2319585	721843	2116	sheep	ovis	Czech Republic	2024
CP_K95	GCF_036959645.1	5	341	99.41	0.37	721954	52	0.910945	2320667	820367	2114	sheep	ovis	Czech Republic	2024
CP_K84	GCF_036959665.1	5	361	99.4	0.37	721934	52	0.911851	2320555	820362	2116	sheep	ovis	Czech Republic	2024
CP_K68	GCF_036959685.1	6	136	99.48	0.44	721842	52	0.912625	2320779	820645	2118	sheep	ovis	Czech Republic	2024
CP_K5	GCF_036959705.1	5	195	99.41	0.37	721955	52	0.911831	2320606	820363	2116	sheep	ovis	Czech Republic	2024
CP_K71	GCF_036959725.1	5	185	99.41	0.37	721957	52	0.911532	2320269	820026	2115	sheep	ovis	Czech Republic	2024
CP_K67	GCF_036959745.1	5	146	99.48	0.44	721843	52	0.912616	2320801	820649	2118	sheep	ovis	Czech Republic	2024
CP_K66	GCF_036959765.1	5	195	99.28	0.44	721855	52	0.911332	2320779	820618	2115	sheep	ovis	Czech Republic	2024
CP_K60	GCF_036959785.1	5	214	99.48	0.44	721863	52	0.912202	2320758	820502	2117	goat	ovis	Czech Republic	2024
CP_K61	GCF_036959805.1	5	156	99.41	0.37	721957	52	0.911665	2319931	819689	2115	sheep	ovis	Czech Republic	2024
CP_K62	GCF_036959825.1	5	165	99.41	0.37	721958	52	0.9111	2320271	820028	2114	sheep	ovis	Czech Republic	2024
CP_K59	GCF_036959845.1	5	341	99.48	0.44	721841	52	0.911918	2320385	820160	2116	goat	ovis	Czech Republic	2024
CP_K58	GCF_036959865.1	5	409	98.67	0.44	721902	52	0.911838	2320588	820567	2116	sheep	ovis	Czech Republic	2024
CP_K4	GCF_036959905.1	5	292	99.4	0.37	721941	52	0.911826	2320619	820362	2116	sheep	ovis	Czech Republic	2024
CP_K35	GCF_036959925.1	6	117	99.48	0.44	721844	52	0.912571	2320915	820789	2118	sheep	ovis	Czech Republic	2024
CP_K34	GCF_036959945.1	7	214	99.48	0.44	542789	52	0.913094	2319586	721843	2118	sheep	ovis	Czech Republic	2024
c13	GCF_037889475.1	6	71.03	99.48	0.44	543072	52	0.911694	2319857	721931	2115	goat	ovis	South Korea	2024
A31	GCF_037957225.1	4	543	98.3	0.37	722306	52	0.91149	2314892	819920	2110	sheep	ovis	Brazil	2024
A27	GCF_039822665.1	6	505	98.3	0.37	383174	52	0.910335	2321124	819415	2113	goat	ovis	Brazil	2024
CVUAS 32656	GCF_041080685.1	1	963	97.87	0.41	2378462	52	0.904366	2378462	2378462	2151	Vicugna pacos	equi	Germany	2024
CVUAS 32689	GCF_041080695.1	1	819	97.87	0.41	2378460	52	0.905208	2378460	2378460	2153	Vicugna pacos	equi	Germany	2024
CVUAS 5583.2	GCF_041080705.1	1	1102	98.07	0.41	2378713	52	0.905532	2378713	2378713	2154	Camelus dromedarius	equi	Germany	2024
191000189	GCF_041197615.1	22	97.8	97.43	0.48	211189	52	0.909135	2350586	352310	2137	Lama glama	equi	Germany	2024
CVUAS 32354	GCF_041197635.1	10	98.3	98.58	0.44	276554	52	0.911125	2320209	391485	2114	Capra hircus	ovis	Germany	2024
CVUAS 3361	GCF_041197655.1	23	99.2	98.69	0.48	174338	52	0.911119	2350955	386267	2142	Ovis aries	equi	Germany	2024
CVUAS 3337	GCF_041197675.1	22	98.7	98.69	0.48	211158	52	0.911742	2350445	386247	2143	Ovis aries	equi	Germany	2024
CVUAS 32834.2	GCF_041197695.1	22	99.2	97.87	0.41	211166	52	0.91034	2349671	559953	2139	Vicugna pacos	equi	Germany	2024
KL 302	GCF_041197715.1	23	97.9	98.07	0.41	192446	52	0.909694	2350240	333998	2138	Camelus	equi	Germany	2024
KL 293	GCF_041197735.1	18	97.3	98.07	0.41	246825	52	0.90892	2350043	386385	2136	Camelus	equi	Germany	2024
KL 359	GCF_041197755.1	24	98.5	98.07	0.41	245798	52	0.909733	2350140	559954	2138	Camelus	equi	Germany	2024
CVUAS 32746	GCF_041197775.1	21	99	97.87	0.41	263551	52	0.909523	2349582	352715	2137	Vicugna pacos	equi	Germany	2024
CVUAS 33314	GCF_041197795.1	21	99	97.87	0.41	245809	52	0.909476	2349704	296743	2137	Vicugna pacos	equi	Germany	2024
CVUAS 32842	GCF_041197815.1	19	98.8	97.87	0.41	263572	52	0.909788	2349999	333981	2138	Vicugna pacos	equi	Germany	2024
CVUAS 3338	GCF_041197835.1	26	107.3	98.69	0.48	192381	52	0.912239	2350262	334067	2144	Ovis aries	equi	Germany	2024
CVUAS 4988	GCF_041197855.1	11	102.1	99.4	0.44	367417	52	0.912054	2320039	542899	2116	Capra hircus	ovis	Germany	2024
CVUAS 3357	GCF_041197875.1	32	120.4	98.69	0.48	243942	52	0.915237	2353489	386247	2154	Ovis aries	equi	Germany	2024
CVUAS 2997	GCF_041197895.1	9	105	99.44	0.44	367369	52	0.912084	2319962	542886	2116	Capra hircus	ovis	Germany	2024
CVUAS 4258.2	GCF_041224345.1	19	96.8	98.12	0.41	211215	52	0.911037	2351167	560098	2142	Lama glama	equi	Germany	2024
CVUAS 34905	GCF_041224365.1	20	96.3	97.99	0.41	244022	52	0.91204	2350775	560057	2144	Camelus dromedarius	equi	Netherlands	2024
CVUAS 34900	GCF_041224385.1	19	96.3	97.99	0.41	284566	52	0.912	2350876	560057	2144	Camelus dromedarius	equi	Netherlands	2024
IJ4	GCF_045588645.1	1	326	99.49	0.44	2338815	52	0.909435	2338815	2338815	2127	Capra aegagrus hircus	ovis	South Korea	2024
IJ2	GCF_046523895.1	1	267.65	99.48	0.44	2338235	52	0.908805	2338235	2338235	2125	Capra aegagrus hircus	ovis	South Korea	2025
NCTC4656	GCF_901482545.1	1	100	98.97	0.62	2369429	52	0.910768	2369429	2369429	2158	Horse	equi	unknown	2019
NCTC4681	GCF_901482565.1	1	100	99.07	0.44	2337798	52	0.90812	2337798	2337798	2123	Sheep	ovis	Australia	2019

## Sheet: S2 - Equi-exclusive
Table S2. Equi-specific genes.
List of gene clusters found exclusively in Corynebacterium pseudotuberculosis biovar equi genomes based on pangenome analysis. Gene presence/absence was determined using Roary, and exclusive genes were defined as those present in all equi isolates and absent from all ovis isolates. Genes with generic identifiers (e.g., group_XXX) represent predicted proteins without a consistent gene name.
Gene
		Annotation		Sequence
alsT		Amino-acid carrier protein AlsT		MADALNALNSIIWSPALVFLCLAAGIYFTIATRFVQLRGLPDMLRQLRRGEKSENGVSSFQSLMMSLAGRVGVGNIAGVATAIAFGGPGAVFWMWMVAFLGASTSFIECTLAQIYKEQDRDTGEYRGGPAFYLEKAYRHTKAAPFMLFYGIVFAIAMIFSTSYFLPGIQANGVAAAVNNAWGWM
smc		Chromosome partition protein Smc		MKKLLSSVLTCAIAGSLLVAPAANATEHGPDRTSASVRGIYDPKTNRWICASSASITYPDSHASLLSIGSCTHPEYTVLLNTVFEHLEETIDQVDHLTDDVKNLEKKVEANEYEIDHLHKNLKNSRNELDATKHKNRELTAKIVQAKKNIEELKEKKLLTEEELSTAKAKIKELTNKVQKLEKEVKELKERNAELQRENHDLLSKIDSLNTKNASLHKDLNASFGLNVFFGVISAIAAIIGIGHFLKPVFEKFFHRR
casC		CRISPR system Cascade subunit CasC		MSRHLTIHVVASVPYSNLNRDDSGTPKNVRRGGVTCALLSSQSIKKGIRTKYEDASLDTSVRSGRIADDVLERAKVLAPEADTKALEKAVKKIIGTLTKAAEVNESEDESDRSIWLSAEELEAAAVSVVEQAEKKDFIEDGRTGSLAIAAFGRMFAAAPKKGTEAALSVSPAVTTHGVTIATDYFSTVDDIRERNRDTGATYLGVAQYTTGVFYRTVTIDKEQLRESWTGLDREDAKENLAALVNAIIYGLPRGKQRSTAPFVQPALILAEEQSYRCAYDFESPVQADAREGGYLKPTMEELKRQYDSARAFDADNFGETQVVSGTYPEVSEFFAGAKYADKNGFIDEVVAWIQR
ygbT		CRISPR-associated endonuclease Cas1		MSYSNESLAFSTIPASEQIRLEDRVSFLYLEYCLIRQDRTGVIAVSRGDEKAPAELKDLPIKARIQLPVGGIAVLMLGPGTSISQPAATSCARAGVSVLFTGGGGVQAYSLSTPLTSSARWAIAQARLASNEAKQRTAARILYKRQLGIEEIEADSIAVMRGIEGRTIRNLYKRLSAKYKIKNFKRDTNATDPVNTNLNLGNSILYGCAASACAALGINPALGIIHRGDIRSLLFDLADLYKPTLTIPAAFKCANNDDDGSEFRRLVRSEIVKQDLLKNMIHIMMEILAPYLPERTDDRLIGGRNREVPGHTQYGGK
moaC2		Cyclic pyranopterin monophosphate synthase 2		MFTHLNDSGSAYMVDVTHKNVSVRSATAQGEVICSPTVLEALTNGTVPKGDVLACARIAGISAAKKVPDLLPLAHIIGVHGCEVNIQILKDRVALEATVRTADRTGVEMEALTAVTVAALTIIDMVKGVDRSAYIEKCGIIAKSGGRSGDWSRTL
deoR		Deoxyribonucleoside regulator		MIDARDAQAIDAAKLYYASGLGQAEVAQRLGISRPTVSKLLSYAREKGFVTITLNDPREQGDEIAQRLKERFSLEHVRVVRPVSPDKEELLRELGNAGASLLEDLVCDGMSVGISWGNTLNNVSEHLRSLPRHDVSVVQLKGGHSLSERSTNDLSTLTRFARAFNAEMKLLPLPVILDSREAKDLVVRDRHISCMLSAGANADVVVFTVGSVQRESLLLNLGYLSEEEINRLLTHAVGDICSRFYTETGEIADPAIDARTVGISIKDLSSRPTRVLVAGGVDKAKAIRVALEMGTTTHLVTDFGAAQAVLGE
msiK		Diacetylchitobiose uptake system ATP-binding protein MsiK		MASVTFEKASRIYPGANKPAVDEFDLHIEDGEFLVLVGPSGCGKSTTLRMLAGLEEVNSGRISIGNRDVTDIPPRDRDIAMVFQNYALYPHMTVRENMGFALKIDKKPKEEINRRVEEAARTLDLTEYLDRKPKALSGGQRQRVAMGRAIVRKPEVFLMDEPLSNLDAKLRVQTRTQIAALQRELGVTTLYVTHDQTEALTMGDRIAVLKFGVLQQVGTPRELYDFPANEFVAGFIGSPAMNLGTFTVEGDHAVLGKARVPLSPATRAAITPSDNGKITIGFRPEALEVVSENEPNTIPVKLHMVEELGSDAYMYGKLEGGGSLGSGTDANPDDESTDEIIIRTAPHAAPPIGSIIHVRIREGAQHNFSKSTGMRLPE
hin		DNA-invertase hin		MAVIGYQRVSSVGQNEQRQLDGIHVDEMFTDKASGKDANRPQLQAAIRYARKGDTFTVHSMDRLARNIIDLRTIVEELNGKGATVRFIKENLEFTGEDSPMSNLLLNMLGAVAEFERSMIKERQAEGIAIAKAEGKYKGRKPSLSPEQIQQVRQLKAEGESISTIAKQFGVSRPSIYRALERLRA
ppx1		Exopolyphosphatase 1		MRLGVLDVGSNTAHLVAVDAQQGGRPTPMSDWKTTLKLVGYLDKKGAITAAGVDKLVDSVAEAAALAQQLGCEELMPFATSAVRSATNSDEVLAEVARHTGINLEVLSGTDEAKLTFLAVRRWYGWSAGRIINLDIGGGSCGIGRRERE
moaA2		GTP 3',8-cyclase 2		MPPALPYTANRPAQHNGHSTYSLVDTFGRIATDLRVSLTDKCNLRCTYCMPAEGLHWMPTPHLLTDDEVIRLVRIAVTRLNVTSVRFTGGEPLLRKSLERIVAATHKTLGPNGQPPSIALTTNGLGLDKRIDSLVTAGLNRINISLDSMDPQRYASLSRRARLEDVLSGIDAAIRAGVAPIKINTVVMPGVNEEDILPLATFCLSKGLQLRFIEQMPIGAEGNWDKKSMITADHILETLSRKIALSPAQSPRGHAPAELWDATYGEHQGSIGVIAAVTQPFCGACDRTRLTADGAIRNCLFAHDELSLRDMMRDGASDDDLVRAWKDHAYTKAAGHGINDHNFLQPTRTMSAIGG
group_230		Hydrolase		MRIALAQISATGNKQENLRLIEDQTRYAAQQGANLVVFPEASMQAFDTGRLDINAEDISGAFVGRIKELTDELGIGVAVGMFTPADTVDVEGKSINRVHNTLVVTLPGAENPIFYNKIHTYDAFGYHESHTVKAGEDVVIISYGGITFGLATCYDVRFPGQFRALAQRGAEVILLPASWANGTGKKEQWQLLTAARALDATCFVVAVDQADSGVKGPTGIGFSRVIGPDGVCIAEAGAWPELLIADISTKDLSDVRSAIPVLLGVDEYANASPEPNNI
modA		Molybdate-binding protein ModA		MKLARTVGAAASVLFLAGCSGIGDNADVNGEASSIPTTLTVFAAASTRVINNELSALASPLALRYNNGGSAALVQQMREGAPADVFISADKKNMDKAISDGTIHSSIKVATNTMVMVVPKGNPAKIASLADLPGKTVVLCDVQVPCGTISKKLQDANGIDVQVASLESSVSDVLGKVVSGEADAGWLYRTDAAAAHDAIETLDIPHSQEFENSIYAGVSSNSASREEANKLLDLIASPEMAKVWKAHGFSPAT
mobA		Molybdenum cofactor guanylyltransferase		MIGQERCSFPPCRVIILAGGRSSRMGKDKAQVKVNGHRLIDLCLEQVSPLCSTPVVVSSVDLQLPQEITQVTENPPFGGPVAGIAAGFYERPDFSARNDAFTAVIAVDAPLSGGFLPQLLEVLMKAPQAGVAHATIEEHTQPLLAVWRNNALHAALKSLDSPHHVAAKKLLHRCPSSVLAVVVDQCAQDYDTPEELATLGHVSLN
mog		Molybdopterin adenylyltransferase		MVDTPSIESAIIVVSDRIASGLRENKASGLIRRMISEQSDSFQSTVVVDCVVPEGYDSVVAAINTALKAGAQLVITAGGTGIRAKNQTPEATSSFIHTRYEGLEQHIVMLGSKHTPLAGLSRGIVGVTGRDADAALIINAPSSSGGIKDTWSVMAPVIPNIFEGLRA
moaE2		Molybdopterin molybdenumtransferase 2		MISPLEYRASCLAVADTIARTRTATTTVDPRHAAATHAVLAHDVYAHLPVPPMDNSAMDGFAVRVCDLQGNEPWAFPVVGDVPAGASPMEVPPKSAVRVMTGSEVIGDGITIIPVENTNIPAGPFPCPTEIIVTQAVAEKRHIRHKGENVQQGDCIARAGQSVDAGTLAAMVSCGVRSVEILNRLRVTVITTGDELTDLESSHNLRQAHIPDSNSPMIAQLVNDTQLADVHVVRVSDHSDSFINTIMSVAETSDLIITTGGISAGAFDVVKEGLSAAETQQASHMWFGKVAMQPGKPQGYGTIGNTMVACLPGNPVSAFVSFHLFVSPAIRVLAGLPPQQLPSVEANICGSLPTPKGRDIFVPAVLRYVDAWQATPVPFGSHFVGSLAGVNALVQCPAD…
mco		Multicopper oxidase mco		MQLNRRSFLALGSLAGATVAGISLSGCGKERLRAEKEAKKLPRPRGWDGETRALPIPPLAQSQEVDAQRSFTLITQRGESEILPGIKTPTWGFNGAHLGPTIRVSRGDAVSITVLNELTEETAVHWHGMLVPARADGGPHSPIAPGKKWTANYTVEQPAATLWYHPHPHGETGLQAYRGLAGMILLEDEVSKSLDIPQEYGVDDVPLILMDANFTEAGVLDETMDETVGLLGEVPHVNGVTNPHFQATTRRVRFRILCGSTMRFHNLALSDSRPFHLIASDSGLLDSPQEVTSVMLGPGERTEIVVDIEPGEEVSLQSIGFKDNLGVPQDEYTAKFRLQDAHEVLLIKGPESSAPEPKTLPQVLDTSASELPDTKHSIERKFALNTFQINDQSMDMQRV…
pncB1		Nicotinate phosphoribosyltransferase pncB1		MSCASALSVFKAKLVCVTEFESTALLTDMYELTMLQSALADGTASRSCTFEVFSRRLPNERRYGVVAGTARVLEAIKHYRFTEEQLASLTFLDATTIDFLRSYKFQGQIDGYREGELYFPSSPILTIRGTFAECVILETLILSIMNADSAVASAAARMVTAADGRPIFEMGSRRTHEYAAVTAARAAYLAGFVGTSNLEAVHRYGIPGSGTAAHAWTLLHVNDDGTPNESAAFQSQINVLGVGTTLLVDTYDIAKGVKTAMEVAGPQLGAVRIDSGDLGVMTRKVRQELDSLGAHNTGIVVSSDLDEYAIAGLRGNPVDAFGVGTSVVTGSGAPTAGMVYKLVEVDGHPVAKRSRGKAMVGGTKRAIRTHRATGTAVEEIVFPYDHDTPQIGQLNSYEL…
narG		Nitrate reductase alpha subunit		MSNPDSINPLFKLGNFVRKGETGKEGQQIFLKGGRQADVFYRNRWAFDKMVRSTHGVNCTGSCSWKVYVKDGVITWESQAVDYPTTGPDMPDYEPRGCPRGASFSWYTYSPTRVRYPYARGVLVDMYREAKQRLGDPVLAWREIQETPEKRDAYISQRGKGGLIRIPYEEAIEMASAAHVYTIRKHGPDRIAGFTVIPAMSQVSYGAGTRFLQNIGGVALSFYDWYADLPPASPQTFGDQTDVPESGDWFNSAYLMMWGSNIPVTRTPDAHFMAEVRYKGTKIVTVSPDFADNTKFADEWLRIEPGTDAALAFAMGHVILKEFHVGKREPYFLNYMRKFTDSGFLVTLDQREDGTYTPGKFLTASNTSDPELKNSENATHRYLMMEKDGHVIDPGGTVA…
narX		Nitrate reductase-like protein NarX		MHSYDMFLWVAFPWLAIAAFAVGVSWRWRTDQFGWTTHSSQIYESTLLRLSSPLFHYGMMFVILGHVMGLAFPKSWTRAVGINDHAYHLIATIPGTIAGIAAVVGLCGLIYRRVSNKAVFLSTSKSDKVMYILLTLAILSGFIATVSTQVFGGPHGYDYRETISPWLRQLFVFNPVPELMMDVPWQFKVHVVAGFTMLAVWPFTRLVHAFSAPVGYVNRPYVVYRSRDITTQPSQQHVAWAPVQHDKNQSKDEAGWAGA
narK		Nitrate/nitrite transporter NarK		MATINASSRVLTGWNPEDPDAWDSKIAWRTLIITTYSLFIGFATWYLVSAIAPQLNQIGFHFSKPQLYWLSSASGLAAGFSRLAFMFLPPIVGTRKMVTVSSFVLALPMVGWFFAVINPATPYWWMLVLSVAGGLGGGVFSGYMPSTGYFFPKSKAGTALGLQAGIGNFGVSFIQLVAPLLMGVSLLGVRAQPQLRIDGSEVFVHTPAIFMVPWTILAGVLAWLYLKDVPIKANFRQQMDIFGNSNTWIMTLIYLATFGAFSGFAAQFALLVNNIYGANSSLAATFEASELPKGAAFAFLGPLISAAIRAAWGPLCDRFGGAIWTFISCAGMSISTAVAALFLNPTDPSQFWYFLAAMLTMFFFTGLGNAGTFKQMPMIFPRRQAGGVIGWTAAIAAFG…
oatA		O-acetyltransferase OatA		MRIRNVPGIDGLRGIAVLTVVVYHFHGEVLPGGFLGVDIFFVLSGFLITSLLIREYAAKGRIDLKSFWIRRARRILPASVSVLFVVTALTAALGGDLAVGLPSQFFSSLFFANNWTQIAGSKSYFSDSGIQVFAHYWSLAVEEQFYVVWPLLFVTITALCKKQWPFILGILSFTLATASAVWMCLSYDPAVDPSRIYYGTDTHSFGILIGATLAFSLTSRTSRNSWPSTPFVRHHVATAGAISGAILITLLIFVHDTHASTYQGLLVLSSITTALVLWTVVNEQGIVSQVVNNRVLQWCGQRSFSLYLWHWPVHVLITSAIGESSKIFVVLVSLSLSLALSDWSYRVIENPFRRQGYREYFSAWTNKKTHQKALSLPATLGIIALCIPFALWSSPSKTA…
abgT		p-aminobenzoyl-glutamate transport protein		MSTTSEQTLENKNDAPPKSQGFLGFVEHAGNVLPDPFWLFVILAGLVAISSWLGSKAGMIAINPQDNSPVAVTNLLTKDGISKMLTEAVNNFVAFPPLGVILTVMLGVAVAEHSGFISALIRAMVTKVGPRTLTFVVALAGVTGSIASDAVYVILIPLGAMSFRALGRSPIVGAMVAFAASSAGFNASLILNITDVLLGGISTSAAQLVDPDYHVSPLANYFFVVASSIVLALIITLVTELFIKKKARELVDHDRIDHSALTFSNNADGSPGAQPHREETDDELAQEIELHPSEARALACAGGAFALMLAAYFALLFVPFSPLYSAEGALSSPLIKAIAVPIAMMFLGLGIVYGVAAKTITKLGDIPEFMGRGLKTLIPMIVLFFMVAQFLAWFQWSNL…
fatD		Petrobactin import system permease protein FatD		MKTHTTLAQRFNIRLLLAACAVVCLLIVSLLTGEYDIFSGGEVDIFGITRIPRTVALVLAGAAMAMSGLVMQMITQNRFVEPTTTGTTEWAGLGLLFCMLTFPQASILDRMLSAVVFSFAGTMVFFLFLRRVSLRSSLVVPIIGIMLGAVVSSVSTFVALKTDTLQTLGVWFQGSFTSVSKGQYEVLWAVALVVVAVFFYADRLTATGLGEDIATNIGVNYNRMVLIGTALIALATGVVTVVIGNLPFLGLIVPNLVSIFRGDDLRGNLPWVCLSGIGLVTICDLISRTIISPFEVPVSVVLGMFGAFVFVGLIVRQVRRG
bepA		Protein adenylyltransferase		MAKDHSRFESWQEIPELLSRVDMLIEWTDWQALSYNDKVDTLADIHAELNRIHPFREGNGRTTRIVMENLAKIHGIAVD
bglF		PTS system beta-glucoside-specific EIIBCA component		MASTKQTSEFILDKVGGVDNVASLTHCATRLRFQLHDQSKADQKALDSNSDVLGVVPQGSSGLQVVMGGGVANYYQDIVRLPGMSSKAAGDSDGGNTSTKKQYGGVRGKYSWVDYSFEFLSDTFRPILWALLGASLIITMLVLADTFGWQDFRAPIEEQPAGYQLLHAMWRSVFYFLPVMIGATAAKKLGANEWVGAAIPAALLTPEFLAMGKAGDTVHIFGMPLVLNDYSGQVFPPLLAAIGLFFVEKGLKKLIPSAVQMVFVPFFSLLIMVPATAFLLGPFGIGIGNLISNFLYAVNGFSPFVLAIIIPLLYPFLVPLGLHWPLNAIMVSNLATLGYDFIQGPMGTWNFACFGLVAGVLVLSIKERNVQMRQVSLGGVMAGLLGGISEPSLYGVVLR…
deoD		Purine nucleoside phosphorylase DeoD-type		MAEKSTPHINPRGVDIADTVLLPGDPRRAKFIAETYLDDVVQFNEVRNMLGYTGTYKGTPVSVMGSGMGMPSIGIYSWELINIFGARNVIRVGSIGSLQEDINLYDIIVASSASTDSNFLEQYNLPGTYAPTASWKLLKAIVDEADKAGQKVHVGNILSSDIFYNADETASARWARMGVMGVEMESAALYSIAAYAGAHALGLFTVSDNIPKGESTTSEEREKAFTSMMEIALPLAGI
moeZ		putative adenylyltransferase/sulfurtransferase MoeZ		MSIDHTRYARQIALNGFGIEGQTALSNAHVVCIGAGGLGSPAALYLAAAGVGKITIIDDDVVDRSNLQRQILHSDADVGRPKVESAAQRLHALNPDCEILTVNDRFVWPNCMDLCSDSDVIIDGSDNFDTRYTASTTAARLGIPHVWGAILGFQAQLSVFDSINGPVYEDVFPHPPMPGDVPNCAEGGVLGPLVGVVGSAMALEAIKVITGIGKPLKGNIGYFDGITGLWEYIPIIASANTRDILQSQTPRHTPRVSEVTKIDPELYSAIIDVREPEETRHGVIPGARLVPLSLIEAAPQETLRLIPHGSLLYCAAGVRSMRACLILEKAGAHGLKSLAGGIAAVPSSYITAPDSGK
yfmJ		Putative NADP-dependent oxidoreductase YfmJ		MTTTTQWVLASRPQGMPTLENFRKETVELPELQAGQVLVRNEVATVDPYMRGRMNDTQSYVPPFQIDQPLSGGAVGVVVESKSEKLQVGQSVRHFQGWQTMAIVDDAEALVVDTHAVPAHAYLGILGLTGLTAYIGLKRIAEIKEGDTVFISGAAGAVGSAAGQIAKHLGASFVVGSAGTDAKVERLKELGFDAAFNYRDGNISAALAKAAPNGIDVYFDNVGGDHLEAAIEHLNVFGRAALCGAISQYNSEEETFGPRNMQLIIGKSLTLRGFVVPKYMDMLEEFQRVIPPLVATKQIKFDVTIRHGVESLPSAFLELFQGGNTGKMIVEF
narT		putative nitrate transporter NarT		MSHDSTQSGHIAPSEQEPTPQGANAVLIFSTVSFTMMFAVWLMFGILGTPIQKEFGLSDTQLSWILAVAILNGSMWRLPAGILADKIGGRKVMLGISLFSAAASLGVAFSQNYAMTLVLAFLVGFCGNSFTAGAAWTSAWFPKHKQGFALGVFGAGNVGASVTKFIGPIIIASTAGSTYLGFIPAGWRLIPIIYSALLIIITILMMIYTPKVDRFSSSGRSLSEMLTPLKQVRVWRFSLYYVVVFGAYVALSATLPKYYIANYDVSLAVAGLLTAIFIFPASLLRPVGGWFSDRYGARRAMYGTFFAMAASAALLSLPSKFISIFVFTALVFILGCAMGIGKAAVYKHIPEYFPHDVGAVGGLVGMLGGLGGFFLPPLFAYTKTWTGWSTSPFIVLFAL…
guaB1		putative oxidoreductase		MGYTRNLLHKRAHGAAIVVEGDRPVGVVTEKDIAKVDNFAQVGTLMSANVMTLPSSITPQESFRILNEHGRRLVPVVASDGTLVGIVTKQSALRATLYKPALDADGKLRVGAAIGINGDVAGRAQKLIDAGADVLVVDTAHGHQTHTMEALKKVRALNPPVPVAAGNVVTADGVRDLVAAGADIIKVGVGPGAMCTTRMQTGVGRPQFSAVLECAAEAKKLGAHVWADGGVRDPRDVALALAAGASNVMIGSWFAGTFESPGDMHYDLDGRMYKESFGMASRRAVVNRNSDTEAFEKARREMFEEGISSAKIYLEEGKGGVEDLIDHIISGVRSSFTYAGSDSIATFQDRAVVGVQSAAGFAEGMARPTR
group_679		Putative prophage phiRv2 integrase		MGTNWARSFGSVRQLRSGRFQARYTAPDGNRYKAEDTFPDELAAFGWLAEVRRSIDLGTWTPPQDKPVPSRIPTVEEFVHHWLEVQAPNIRASTLNTYTEVLSSRVLCHEGLCKTAVDQLTPKKVASWWQDTVTANAGTAHRNTKAYQKLRSVMQLAVEYGYITHNPVYVRAATKRSKPHRKELPTTSELRAILDEVPHRYRLITVLCLFHGLRIGEASHYGDRI
dapE		putative succinyl-diaminopimelate desuccinylase		MLGHMTLYSDTLSLLTRMVQNACVNDLTPDSGQEVRNADTLEEFFAGEAVTIDRYESHPGRVTIVVTVPGSDPTAEPLTLLGHTDVVPVDEKKWTKPPFEALIEDGKMYGRGTVDMLFITATMAAVAREVARKKSNHGTLYFVGIADEEARGGLGAQWLREHHPDAFSWKNCVSETGGSHLPGADGSDSVIVYIGEKGAAQRRLHVHGDAGHGSAPFQKDSAIAKIGEVARRIASIQPSVRSDDTWHGFVRAFRFAPDTECKLLDGHPDSYKSLGELAAFGHAISHLTIAQTVLRAGQAINVLPSHAWLEMDIRTLPGQSDEYVDQLLNQALADLAPEVTIEHLISEEATISPTDSPLYNAMRDTLLEFFPESTVVPMIAPGGSDLRFARRAGGVGYGF…
narY		Respiratory nitrate reductase 2 beta chain		MKVMAQIAMIMNLDKCIGCHTCSVTCKQAWTNREGTEYIWFNNVETRPGVGYPYGWENQDKWEGGWVLDKKGKLKPRSGGRLKKLSTLFHNPKLPTIQDYYEPWTYEYEKLLSTPAGQKTQPTARPISQIDGRPMDTISWSSNWDDNLGGSQETLDDDPVLKQMNLEVKKEIEDAFMFYLPRICEHCLNPTCVSSCPSGAMYKRAEDGIVLVDQDRCRGWRMCVSGCPYKKVYFNHKTGKAEKCTLCYPRIEVGQPTVCSETCVGRMRYLGVLLYDADKVASAASTPDVKDLYKAQKDLLLDPHDPQVIEAAMQENIPHAWIEAAQKSPIWDLIARYEVALPLHPEYRTLPMVWYIPPLSPVVDRVTATGNDGEDHKILLTAISTMRIPLDYLAGIFTA…
rapA		RNA polymerase-associated protein RapA		MSITHILSRADEANRIQQLGVHLTPGVHGTPERYTVAARSSLAQALGLGIGIDSVSFDSLDRSYVIPARQLVTQIENDHNSVPNLRGQAEHIARAITAQQASELIRGLPLDALKEVTNERLRFTGLESVGVFSVLDVLSTPETTLTQVSGIGAATAKRIKGAAQTLYTEAMAAPLGSLGDTRTPELVQLLRILARFEQADQLSEEQRNRRDRLISYFRGTPRDIALIGAPFLVARTTDNPMGFDGLPSSYSSANADYEQFIEDISWANAAPQTFSTPPVTDPGESVWEDYQACPAHYQTLWSALRQVESNEAGQSALPEETLAKIRALRLDQSLLTELYLRGYQSFGAKFALVQKKVILGDEMGLGKTVQAIAAAAHIVAQAEAAEDVRILIVVPASLI…
sdhL		Shikimate dehydrogenase-like protein		MGTVVARNAVTGEALARQYGWSYAESVPHNSEMLVNVTPLGMTGSDQNTQAFTDEEINAASLIFDVVAYPVETPLVLAAQRLGKRVINGGEVVALQAAEQFALYTGIQPSSADVAEAERYAQSPA
treA		Trehalase		MCLPRFDSPSVFAALLGTSDDGRWKLLIRNGVVASRSYIPDTFILETVWETPTGKARVLDYLPPSTVQADLIRSVECLEGEVTVSHDLRVRFSYARALPWFRHINLPETGDPALLCVAGPDGLLLAGPLLYDTTEPDEDHEHLEQGTVAPRLVGDFALKAGEKLDWSMTWFPSWQETPVPVKAEEAFEVTKEFWQHWIGNLDVGDTRSELVRRSLLVLRALTHSDTGGIVAAPHRVAS
group_955		tRNA-Gly(gcc)		-
xerC		Tyrosine recombinase XerC		MTLPVSRMLHEQCRGKTPDAWVFTRPNGEPLRLVNPGTGWFRAAIKEIQEKDPNFPQITPHGLRHVAAGLLVSAGANVKVVQKQLGHASAAMTLDTYAALFDDDLDSVGERLGGLLAGVVGLSWDCEEQA
btuD		Vitamin B12 import ATP-binding protein BtuD		MRMKNISDPRPVMPKMPPAVVFLAALGISIIIFPLGALWYRINVTSIPEVWQQPATRELLTVTVGSALWATIICVLLGVPIALLTSSMKHSGTIVRLLVFLPLALPPVVAGLALSAAIGRRGVAAPLLELAGIHFAFTYLGVIAAHVFIALPFIVVTVDAAFRQLDKEVMYSAASIGMSRSKILRHIVLPAIRPAISTGAGLVCARSLGEFGATITFAGSLPGVTRTMPVGIYLEREINPATADVLAAILMLLALGVLIISNAGSVITWLTRPRERPTVTGSIDVATLRALTRPDEQLRGELKVTTNRGTIIFRPNVSTAIIGPNGSGKSTLLGLISGRLRGAEVFVGDTALSALPSHCRSVVALTQSPGLPPQATVTQAIMMVVNNRKRVTALLEAAG…
group_1088		hypothetical protein		MSERPTEGGAKNHIATRLHPTSTAVQYPDDSTTQLTKEITISQVKKSFSELREFYALEGKCLCKTCFDVIDFDVFPNDKNGNRGKAGECQSCQNERQRNRSRKHFGMQGRLDSGKKRFRRNHKRVYSFTPEELEKYMTKKRRADIKRCYYTGIPLQIGNPADASTFLELDHVKPMSAKRSTHSVSNVVPATKAFNQYKRDKRAVEAVLTAPDEEGLRATQCYVGLAEGVCGVDIYGNPTAPAIIEGWSKGDSPAITIFIPEDEAGGGDQ
group_1090		hypothetical protein		MMTFPDLMTLDKAATAAQVIHNRGECILVDVDNVVFACVEDGMLFLIHDLEISDNHALVAPVIDLARRAGLGVASDVARLSEQYLSGNERVRWFT
group_1098		hypothetical protein		MISKLEAEMSEMRGKYYEAVHYIRQLHLAYPDAVDANPVTDELEQDF
group_1105		hypothetical protein		MQKQRIIYNGVRRNLMLATSIAFTAGLVYGGGMLEPSTNSLILPSASAAVTGFPGAVSPLEGIDLERKASVTIKIPDSSSGTNAGLPGYEVTVILLKTDPINTSEGYTKASKLTVEQAKKLEELRRYSGVTDAKGEANFPELTPGAYLITAKSPKSGDPEPQEEVLIVPIVGENGEWDYSFTAVMKFKNDPKPGPTLPPWVPPVTQTTPPPTKDEQPPASDNPASKQNKKREALPLTGASVVGLIVISLSLIAGGFFLLVSRKNGENSTY
group_1118		hypothetical protein		MSSELVSLSSDILKTFKGFEFEYIAKAVKAVVETALEWARLNPIDKVFK
group_1142		hypothetical protein		MHNSPRSVSRLITVGITSALFASTFSAVASAEPADLSQAPLKASPGHADKVGVQTTCDAKPIFFGYYRTWRDKAIQLKDDDPWKDKLQVKLTDIPEHVNMVSLFHVEDNQKSDDQFWETFRKEYQPKLKERGTRVVRTVGAQLLLNKIKEKGLYGRSVEDDYKYREIARDIYKKYVTDHNLDGLDVDMELRKVEKRIDLQWQLRKIMGAFSELMGPKAPANEGKKPGHEGYKYLIYDTFDNAQTSQVGLVADLVDYVLAQTYDKGTKESIDQVWNGFRDKINSCQFMAGYAHPEENDTNRFLTAVGEVNKSGAMQVAEWKPDNGVKGGTFAYALDRDGRTYDGDDFTTLKPTDFAFTKRAIELTTGESSTDLGKATGSR
group_1170		hypothetical protein		MMERLQLKVLQQVKIYVTPFQAVEGFTHRWWHGIAEDAPNRKEYIQFLIDGEEVGRAAVTNYSLPAHYVGIGSEVTTKEIEFFEIRQDLRRRHYGAEFARHLISHYTGYPLIAFSEGADEFWAEIGWHYYPRKDGDPHYCKLFVSQKIGE
group_1213		hypothetical protein		MHQPIPPSSEAEDLDVQKAVQELGQLLETAKGCTLPLFHPVKEQWLDDLKDVGHRDVLLVLLPRGGLAKALVISPSR
group_1214		hypothetical protein		MGSVVLGDDDGGTDVLVVVGGTGGISGSSGSSWQ
group_1215		hypothetical protein		MDFYDAITRIEATPSVSVRYGDSGVQDFELEEFLAGLVQEKAVVSDVEAKREFLSWFDEDDEWLDPDWDAPMVEQTVRDLHVFAGLEPKVEIHIPMPPA
group_1216		hypothetical protein		MFTVIQGHNLPNHLNGYLSRFLSEVDAGLYVGVLSRAVMENLWEKCQSVDLAGSLTLIHPQYDAEQGFRIRTTGKQRRPVVDLDGLFLSARGLIEDVRFADPLDEADAIIPDEVLEDFCPESE
group_1219		hypothetical protein		MKNRRQERLSAPQIISVSAILLAIGVTWTAVVFYRLNAKSIDGEWGNLTLAALGLGFGFSTLYAGVSQKKKLAYFLALGVLSSVFLLIALAYLSNAL
group_1220		hypothetical protein		MDASASPVPEQKDDDRAQSRAHRFTLRLGKTRTLYHR
group_1221		hypothetical protein		MNIRNATAADIPYAAVILAAAFQDYSWTRWSIPTAHYQERLEELQGLYLYYALEHGTVLINDQQQGVAAFLPPNVPEPNTAAQTRITKLLGDRIHATLNTEIPQRPKDSWNLATIGVHPDNWGQGIASALLADGLQRLDAIQAKVSLETSDPRNVALYSRYDFNVTSLTQIPHGPTVYSMLRERRDTNT
group_1222		hypothetical protein		MSGMKKTKKLTWTTSEQLGASLVEDVGGVIGEANC
group_1224		hypothetical protein		MKDKLTHLYGDRLLSAKLQRELDGTDHLGACVAFVSPDLPSGSLTAGVGVDPERTFHMGSIGKALNGLIYSSMVTEGTVSGEDTLDKFLPLSGVAAGLVTLESLVTHTSGLPTIGGGRRASFQSRWRLLRKKDPQPETLEEFVSHLRKAPVCPKGFHYSNLGGSALGHALAAADGVSYPDLIANRIAKPLGCPNLYVPGPGDLELSSDVPGLSIFNTSQEPWTGEGYAPAGGVRASADDMVIILDAILNHPLPGWTSAFTPLNRTDFESSDGLSHSIGAGWFIQEATGSTGELAWHNGYANGFGSAIVLDLENYRGAFVSVLDGSMQVDTVSTVLSLMKKEDSHC
group_1225		hypothetical protein		MVVNSEIAALKDAVKLLESRICSLEDQRETPIFPSSAAIGPFWALDALNGRTSVKDQDSVVFAGKVQLEEGPVEWQQERLSENLLNREWDGSAAALAALGHPVRLELLRCIMNGTHKTADLAVLDILGTTGQLHHHLRQLVDAGWLQAVTRGYYEIPAARVIPLMVCIIASGE
group_1226		hypothetical protein		MKKKPLVAASLAFALAAVATPTAVSAATESQEQTISFLQSESAAHSDKFAKAMEAGKRAEETNDTGLAMPTALPALVGGIAVKEGAKWAGKQVAKGALTEAGKRLIGIF
group_1227		hypothetical protein		MSITKKEWREYSPLKSVSYCLFTWLSIIAIALYAISALLYNLPDGYGKQRIAKTNSLMDPVFTQNWSLFAPEAPLTDVGFLARIKTNGADQEFQDISSPALNREKGKLIPDRKYRLLSGAFVAYVQAEEALYDAAHGEGSYPGVFMASNSVINSMMEETGSIGKEEKNTYRAMTELFYSVAASFLEAEGVSSRYLCDEGDSMQVRIVGVPISGMTDRDDEVEVRNLRWASC
group_1228		hypothetical protein		MGILLNTGVRPSKLYSDITERRLYPRYGLALTRIGYASAVLLTLLTNIGDWRLLWGEDQPWSNVEIPNQVAISNDNFFVLSVIAVCSLSALTMLLGFYSRTSTFIVWTTYLTLMRSDPLISDGGDNVLQICLLFLAFTRCGDRISIDCSRKSNKSATAYSRALSNTGWLLIVIQTMILYATSGLAKVSGETWRSGEAIAFTLKSMEFSPWPNLNEWISSLHFPLILAAYATIFIQVYFPFLILNKKTKNITIIALIMFHLGIGLFMGVTSFAIVMIATEMCFLSDRFIRGIARSLRNGMRSITAKPKTSAEEPSVRSI
group_1229		hypothetical protein		MGFSNKLRRDPRTAIIVGSGPNGLAAAVILADAGLSVTVVEASTTIGGGTRSAELILPGVMHDICSAVHPLAKASPFYHRYADQLTEHGLRFANAEIDMVHILDKHHSATLHTAVSRTADGFRDAWDRHAWRSTFGPLANSADSIADEFLRPMLHLPRYPLLFARFGINAGLPASWSAYRFHSAEARALFTGIAAHAFTPLNFPGSAAPGTMLTVAGHKHGWPVAIGGSQAIADALTALLESLGGTVVTGQPVTEIDQVSDADIILLDTSVEAAASILKGSLPDRIARSWIRFRRGPAVAKVDYIIEGDVPWSRPDARKSGTVHLGGTSDQIKAAEKDCWVGRLPERPFTLVSQQYLADASRSVKRAGQQLNPLWAYAHVPAGWKGTKVETFELVTAQI…
group_123		hypothetical protein		MQTLHIRHNVVVTSNTSPQDPSNTNPLPEELGSLFDPEDAGRSQSSLRSPSSQPAPPPENADSPVPHEESSASFVPDAEATAIFEELEPGSERTHIDRSEIIADGVKVLAQWCIRILIIAATGFAGWYLIKQFWRGLLPVVLALIVCTVLWAPTAWMRKRGVPSGLAALVSILASFGFSADSSGLSPLI
group_1230		hypothetical protein		MHFKTRMSLLCTATTAATSLAVASLQPAAAVEQSSNTIVSTITLPTQAKVTKTFTVSSTKGTARIDPGSNSITVQPGDTISVKIHSQGGNTEFSELTEFVPSVGRLHTESITFKEKDRGPYPLAVAGWNATSQADRVTFRTIDGKPKAITLDTTLEYTYTVGVRATGDPSTRFQLSSSDSNMVFTSASGPKIHVKKTLPSWLSGAFPGAIFDSLTNLLSPILRALNIL
group_1231		hypothetical protein		MRSKPFKKVVALLTGIAIAFSANTSVQAEEVGPDYLGYVDNTVAVQEPFGNGRYPNYSAVPPLVVKEEGSETEELAYCFNITKPYPILKDSFPSTAANVFDKGIGLRYKGNFESSLQTFADQWRGEAADAGVLKAIYNGHSKNAAGIKEKLALTENEFRYATQLAVWYWTDSTDSYKYLIGAGTSSNKIGQAVKILTGQDKTSVQLKEVDPNLVTLVIYKPYSLAGEFASYQNLLSIKFVSHKTGDSVNPEEPTKPEPKEPEKPKQPETEKPKEPEAPQKEIEPKTPEEPTLKTSAADQSDNDKLISATGGKVVDKVTYTGLKEGEKYLVEGELMDKETNESTGIKAEATFTASGANGTVDVIFDVDAAQSGKTLVAFEKLYKADDKGTVVASHEDIND…
group_1232		hypothetical protein		MGKNLGLDVFNPDFYMGRQILFKARDSRQIVPNNEDFRPFEERQKMMGFSPDHMQWLIEQGLY
group_1236		hypothetical protein		MQMEEFFQTENPYLFKVFTKAKEQRRKEAGKRVMEIINFSFLEKITQKHAQLC
group_1238		hypothetical protein		MVLHTPSQQRRALVIVASTRAAAGLYTDTSGPILVEWLRHHSFDTPEPLIVADSDIDSTLKAIFADVNSLPDVVLTTGGTGITSDDYTVDAITPLIDKPLPGISQAFWHRGLRNSDTAILSRCIAGIHQNSTFIMALPGSNGGCKDGIAVLDTVIDHIIELLNRKTSPAPHSHQCCSHSAPDPDYVKAQVGKVIDAFITEEAIEPLAAQAREIVRTNAMGAVVSFDGIVRDHDGGERVDNLTYSAHPTSDSVLKDVVAQTSTQHPDARVWAAHRVGQLDVGEAAFIVIAAAAHRQAAFRAASAVADEVKARVPLWKEQKMADGSTQWVGI
group_1239		hypothetical protein		MMDVHYFAAARAARGETLDHLDISEHPSVLTLGSLVQLLTRLYGANNAAGMSFAQVLDRSTFLVDGKAADANTLVVDAQRVDVLPPFAGG
group_1243		hypothetical protein		MRTHTGVVPSPTARIAMSDEQRRVVFMAASLLLDYPDERWQSIVDAVSLQVNALPKKTKQHFVRFLTAARVMGRRGMEQHYVECFDQRRRCSLFLSYYAVGDTRQRGAAILAFQESLETLGFFLDREELPDHLCVVLEVAAKAESSAHHVATDMLAAHRDGIEVLRVALEHLDSPYSGLVAAVCSALPDIDEDTRHNFVDLIRSGPPAELIGIESPLPFPTASNV
group_1252		hypothetical protein		MQKIKVSLIAGAVCCLTLGGSVAGASQVLLTGDEGRETNVRESVEKLGDTWSCKREWDVTDRGESYPVVFERPCTVSLLGSAYEKLQSSDKQETRRLQADLRDASDERDHYKKLSQDQWELLEKLTKNDSENKAKVERLKSRLSGLNQTGR
group_1253		hypothetical protein		MTDSHRRGTRKALVTLTAALALTTQGLTAPATLAEEGSTIVPAPIDNNGLFDAAPPAPVARGAVGEGKLPEPVTSEFFDSKVIRDVDPAGQRCFRIPAIATAVDGTLLVAFDNRYGPDAQSKTWCRDAPYNNKGVNTQEMQTDIEIYRSYDSGESFEKGDFIAKGTEDPRNLSYTDPAIVVDHETGKIFAFFVRGYDYRLFDANKGINPGPVDAEIARRDVQDTVVIESDDDGKSWKNMRMISDLTETLRVKTRPGQEVAGYGRFVTSGSGIQLAYGPKAGRLLVPIAVNTKDSGQNRVVNLAIYSDDHGLSWEIGEGIAGDGVFGGDENKLVELSDGRIMMNSKDNDKDRWTSYSFDQGEHWSDPVRTVIAPPQHPEMRNKGINVSLIRAYPNAPEGS…
group_1254		hypothetical protein		MSGQFRTEADVMVATASRVDNTNAEVQSELARLRGIAMGFEALGQDLLRQVLTT
group_1257		hypothetical protein		MNIGEFKPPRMSSLIHIRNGTVIISMHLDQEPDRGFDHVRTSFITPSMKAAATDLQKLIL
group_1258		hypothetical protein		MCNPAARRHNQQQCALPPRPKTRMWTIGLPQNPRNSLLLNSPHLNEIKQGQRTEIPTMLFHINLCKPTALPYRCMPLMQSYQQAIIPTQQTSKPALIQPVHAHFRPTRATPSPLTQPGLIMRRKLALITRPPGNFGVGQLEKDRGTPGNSWI
group_1259		hypothetical protein		MQYRNAVSINAASILAKACYTETPAVRNVLDHAEDLALERSL
group_1260		hypothetical protein		MRARGNEAARGENTAMLPVTIDKSPERLFTGVDSGYRPRGRRFRSCPATKLRPSPTFLLIGLVVFIVVRWFAVLGVGICHCVGKLDLVCSKRLISMYATDIRPRFRLLLQSSSVDQVEQLMSTSGVDPENFPDDLVAEFEWFSVGPCRDPPEVTPFLAEEKTSTLSILFFKRSYRMKISTNSSRLD
group_1261		hypothetical protein		MKSQLPLNETPTQPHAGACGCHSQQAELPTLDARAIVPRLRHAAILGALESLTPGEAMGLIAPHNPVPLLQQIGDKYGDGVEVSYLSEDPWTLKFTRV
group_1262		hypothetical protein		MKIRKITLTVTGAAMLAGAVAGVASAQASTYSPESHPPQWCHDTFGQNQHNLCNYYNWASENARILRQRGEEQAEDYQFQANEALRRLYAEKAQGI
group_1264		hypothetical protein		MAELADIWWAGRQHLKASTLDRDAYTRARVVEKWGTWQIGAIRPSHIQAWVSGMGKSGGTVRTTHNFLSQILDVAVADGLILSNPAHGVKLPKKNAPVKIFLTPQQLATLATTAGEKNKERKTIVWILGTVGLRWGELAGLKVGDIDFDRARITVQRSVTYVKKSGWNPPRKHMNAAKFP
group_1265		hypothetical protein		MTTINITATRNNGWWTATSNDIPGFVTQARRLDQIEDYARDIAQLSEKFTDDELETLEYHIKTDTYSQTAHQALEASQQAKQAQEKASQLMRKTARELAEQDLPYRDIGYLLGISHQRAQVLATS
group_1266		hypothetical protein		MTKRKDVIRKIRKHAQQTEQPMTIKEGSSHTKIQVGNHVTYLPRHTEISPHTADAIYKQIGIQ
group_1268		hypothetical protein		MTSIELTDVDFSYNSRPLLNHISLRVGAGEHACLSRDQWLWKIHVGELDCCWSPTNYGS
group_1270		hypothetical protein		MGEQHNALMLGGGAEIAVALIILVWAGVLCFQDLWQRTIPDILTIPVIVGIVAGSVGAGQLSWLLGGDDMGRDLFLIRNNPARCHRRWRY
group_1273		hypothetical protein		MKLLSRKALVSVVTSTAVAAGSLSAPAIAQDKAETPAASSLASLKDLLSSSSSSEDTAADSTTGTSTATAKKKDATKIFEDVKAWVGIISAVLGILTTIITFSGKIDRLFSKK
group_1276		hypothetical protein		MKNRRLQFPDSLTRVPLILLKAALVRSVISLDLMSAIKIKRITVRNFAVAESPGRIQDDLLLRKQNREGL
group_1279		hypothetical protein		MPPVRRFGARTTGGDTKQIVVDKINALIERFGDVVDASVLAESEIEG
group_1280		hypothetical protein		MSGRDVPLCWLCQERPASTREHRVLKARLDLMHGAAGIAVTHPRHRPTLVKGTKSAAVKFGKTMCGTCNGHVSQPWDKAYLQFVKAGLSDPNLYRNKRQITWDNIIPLASESLADLSRYYAKNIGCQLVERGLIVPTELRSYLNSQTQKPPFSLFLVQEYAWLDEIVNSPDFVNALGSHTLK
group_1281		hypothetical protein		MGKSSMVDIAKNHFKTLYDNQTARFRWQDFASQVVLPLVLGAVAWHFQFQINNAGTVISGVAIMAGLLCAMAVFLFQLRVDFRDGGGVSNPVLQLIDECMSNTLWAIAWGVFLSTYIATADAGKLFEHERWGGLVSGIAIAGALHFVLVIAMCLKRLGKSYDKFTALLGRR
group_1282		hypothetical protein		MEEKDESHGGKCRLPALIAAGQIGLRKPPAASFTGITLVNGVFAFTDTQKTRA
group_1285		hypothetical protein		MIPKKCGFYPYLSVKGYSVRALGEPISLEKVTFSPGNHDIAIFSIANAPDGEVIKLSNSKIGPGDLLTMGRSRTNSNSNSILVVEEEMPILTNGISFRIEGVRRTTTIGKGTTCRGDSEGPLLDQNNQIVAIHSAGTQADCQSNDFGLAAYHSQISEVRMWIDAQI
group_1286		hypothetical protein		MGDSLAGDTIAHGFAAFLNGKVTPYLSIVFPLSASAENKTTEAVTEADVAASSPLPDVDGDVIALSEDGNVIENLSTTINSTPGASIEILNRNQVRTTIDPTRYPELQLKCGISALSGGIAGLVATGIGLAAAGVVTGGAAYAILALGAAAGYGAGAAQGGCFG
group_1291		hypothetical protein		MLKKFAVPMVAVIGAAGMCVPQAIADEAVAAKECSVQVVSGSVKWGIKHSWRNYIQGNIAKGQWETTGKVTEGTGDKKNKDFQFNFEVDPARTKIAVENGKITTSEIRTKDSSITFTGHHGALYSQVKSPIIKTSGDTVSAGSGYLGYYVPGKNMTQYTEKDRVDANKKQGEGIFSKGKVETASLSGETLTLKGSNLRYTPQPGTKDGKIEGVDVLFMGIYNENYLPEVDDVDVELKVKNNCGNISGTGNPAADLGTPGSLSKPWAIVLGILGGFAALAGLFHVFMNSGLLQNLPFFNR
group_1292		hypothetical protein		MGIGGFLMHWLNLGTDSQQSYSFMRRHSLLLAFMIFCALMLTACVRDTAKESVSALLAHPTSENAHPDFPEVMEPNPKDPNFSFFDPCTDVPAETYERAGIIASGLRSPQINDYKRSYCHYRFKVTPDPPAVIQIGADVLTYSEASNSNEVLIRVKNIQGVPAGVYFTSGELGEEDYECTATMPTSRGRIWVSHLFFGAGNFTREDACPKAWEILKEITRGI
group_1294		hypothetical protein		MGSLGAGAIATLFIYGQWLWAAGLMALLALLFSRILNHPCYSLYKIRIDNVSNNAVDRAMRGGLVVLFVFPVVNVFSLWVFHPAITFLVCTALAPFLISNITASSRKGKDLITQHGRNADPAAMENLPSLTHAEAKIVELLTAVGATDGSRAQLGSLARVSGIPMEDLTPAAHQLIDARILTVFTGLSPADPEGWYVELTPIDCALAVRDQTANAA
group_1295		hypothetical protein		MLWLLLGIAAGAVIPVQTLVNTRLSAYTARLFPPR
group_1298		hypothetical protein		MTIEAYTDQEIQQLVDDHFASLTPRPSAREILERFDGDLNEWVYPGFVCDSYTMFVGKPKQGKSLLAVNLATAVSRGESFLGVSPSKPMPGGSVVILTTEANGLTENVRRLDETGADMDNVFIHRIGADGVPEDVYTACEGGVIDLVIIDNVVGVCRGVDINKPEAVSALTSVAERINLAGVPVVFIHHYGKGGNHPGHSPMGNTGIVGLMRHIVGIEKSKGIVKLRTEGNVGEPANHTIRFNKHGKAVPVEGNRPEAPKIDETMSAMARFAREAPASSKTKAYEYVVERMNCAGLTNARGKAFTSPTVKAKIEGMVKSESSTLRWDTDARRYV
group_1299		hypothetical protein		MAQQIRDQKILSSAVEEIFLSLSDRQTAEERAGAAMQKILDLGKPHSFLTSSFSLSTKEVSAMLKASKNSDENRFEQAETSTDDHDESH
group_1300		hypothetical protein		MTSINRDLKKRRWDELLYPGTQVLKNLYGIRDEFLAKKVIRAAALTARKNIPSTGFGKATISE
group_1302		hypothetical protein		MQFPPLSEDSVLPLRLIWDQISAPLPNEQQDQKDFHKAQEMVKDIMGGTGIDFSLESSSQISYELNQNNQVDSFDKHSPEL
group_1303		hypothetical protein		MTVIFHKEQLTFTPQSTDPLNDLMLAILGAFAEFERTIIRERQAEGIAIAKIKDCIGEDREL
group_1304		hypothetical protein		MIEPFPPLENLYKKLKDKDLVAYVDETYASPDGQSHNGFYTICAVLYESCEIKNARNDFVRIAAGNYWHSTQALQTVDGQAKFSAMVNELSRFRDPIVVTVKLNGNFQKESDQLHARSEALEKLAVTLSLAYSHRIKGLIVEKNRRQRLDNLDRTVIAKLYRLGTVPKSLQMLHCSPSSEPLLWTPDITAMAWRRAITHTDASSREFVKLGSQCHIVSIDSERTIHEIPKIPTGNALLDEIYGNSSFLESLRHREMHRLVQNENLPQVIIKEKENQKEL
group_1305		hypothetical protein		MTNPMGCRKAARAITSTRETHITPKPIGIKKLTIRIDSTLHTAQNDGFKKKKLLWLSLSMA
group_1306		hypothetical protein		MLGEKPKNSDLPCLFPVIPGNAHSIRRAPQSDFVLLDCPPGNAQIIDTAVAASDEVIIPVSPSGIEVDRMRDALDLTAEKPTRVLLA
group_1307		hypothetical protein		MNPTITDKDTGRELWRVEDCANHCNIGKGTWRTYVADGRAPRHIADFGPRFPLWDAEEVKTWHANRPGSPVKNHP
group_1308		hypothetical protein		MTTILCLLLIAATYLDFRPTTTITIAACTILALTLDTRAAIISRSSHQ
group_1309		hypothetical protein		MEAILALIAIWLTGLKTREHFKKYPLRKENPPEIEK
group_1310		hypothetical protein		MITKSPNGLPYGKYPRLIMAYVITSAVVRSHQVEQGYLTAEEARKIPLGESMNEFFRRIGGTTRGTGGNTGTITRIRE
group_1311		hypothetical protein		MSKIKDPKSVLRGLASALLGVIAYCAVVAPVFKEGSYWESAKENFSAIGVGFSAAIVLVGVLWLVIIHFANKSQ
group_1312		hypothetical protein		MHGGNYLRARGGEGRRALWSARRCGQSLSEAEQDKHFTKAGAETLRNGADYVEVVNSMQGMTGIGDDVKPFTTYGTPRSGWRRLSVPEIMRRADGNEDHMRELRLQHRYIRPERRYGPVSRVDFSKGWPHDSDNLGELAQELPKNDPRPVPSSKDWAHILDGEPIVPRKKIQGGHRYGTGRERKTEFPRWWSDDDIKKAVLLTIEAPHASKVFGTTRVLYRVVDEVLVQVSYYPAPDSSGSMILGASYPKNGSGVVKNIGGRAVEQPLDVSLVPRE
group_1313		hypothetical protein		MIEIVNRQLVDADALAIMDSVWNQLPNDLRAYAASSCDDDEDVSAVIAILDYALATELSVSKAALSKARSLAEKLSRDVDARRILELAAGLNEAGTKAA
group_1314		hypothetical protein		MFTTRPMWIRAIEGANGQGSAPAEQDGETQEETAGGQEQGKATAEAKDPNGRGSKQAVLADLARERQTAGT
group_1315		hypothetical protein		MSEVERLQADLEAARKAEETARAEIAKRDLDEERSKLAAEFKLPAAMAGRIAGATPEEMREDAKALAEAIGPHTGPADKSAGRGSTNASPFDLNADIAAHYN
group_1316		hypothetical protein		MTSYTAKAFREEGWWGVQLIERPNILTQTRRLDQIPDMVRDALKLFPEIEPHPETVTINVVVVGDIESQVAKTLELRNRAAKAQEEATASMRSTAKALHDQGLTYRDVGQLLGVTHQTAKNLATA
group_1317		hypothetical protein		MKKSKLFLCMALTTSLATASIPATAQESDPTVKEWLHEKCEGFSITVQSVHLKDKDQSRVPQWLRAKPNLGDTVKVQFKVTNNSYSDNAHSPHRKDDGNAYLVYDPLSVRNGVGVTIKPNPIYAWSNPDKNKNFILGRGDSVTVTYNHTITEQDLANRSIPDGPNYPISNSGTATPVCTISPGITYSWSPLSHFFPWLAGFLRSITSFFSR
group_1322		hypothetical protein		MNKFSRTTRSVTFAAMCGLILTTGAVGVQTTTDLAPLAVAQSVSSPLVDKNAQGTLTLHKKADPSATGTPTGNEDSNVQGTPLEGVGFTVYKVKGIDLTTNEGISKASGLKVSDLTKNGQADLSKADQINGEKLTEASGIAKWENLSPSAYLVVETTPKENYTPAVPFLAFVPMTQSNSEAGGLSGITMCTHIQRTMRLRLQKKPWRIQVKMSAIKLTT
group_1323		hypothetical protein		MGSIESFLTNVGVSQTLVDYFHGRSGGVFAGFLKLLTPFLGEGFESVKKVLGAILNLDSASTEGLGSSGLNLSSDKSQTAPAKN
group_1324		hypothetical protein		MSALKFKVAPSFLLDGIGKVSALNMVSMQIYFFPVAVKAIFGGDMKRNIPGVFCTEQEKPEFIGNLSHYL
group_1325		hypothetical protein		MDIVQMANDLVLGLQRLGDFFKGYEALVKLGKFVVDGEFSSKLDDWSFDLSGALFSSRLSS
group_1326		hypothetical protein		MFTAIHDFLRSVLDLDVLSSDPKAYFADGWEFFKNIFLTIGDLFSFAKEELSSK
group_1328		hypothetical protein		MAGYVAFIIFAFCVSMQGYLGNLSEMMRFLILKYVGRVSLIENDSMTGEHPLYSDKTDILKTMRRNGALLTTPVK
group_1329		hypothetical protein		MVVTDADKAKDYTFEYECKDLNNTVKKQGSLNVKHNEFKHIKDLEGLKCTVKEKNSLKQIGRKLTVSWMLFDKNKEVKSFGSASHVDFEIDEKFNEAVHIVVTNKFKENTGGFILEKKVKYEDEEDEDELEGKEFTFEWKCTTDGKEVVKGSTKLKDKEEKLIQDLPLDSSCEVSEKDADVAGYKHTLQ
group_1330		hypothetical protein		MVTGRAGRAGGAGGADGPGGSGIGTGIGIGKGIEGSFGDGDEVVGGVTLGSVVGFVVGGVVVDSVIGGSGGTTIGV
group_1331		hypothetical protein		MLPTPARRIAATIIQITEAPVLARIPLPVFLFGFGVAVDCGVVGGAI
group_1334		hypothetical protein		MHVPNYEQFPRHLRLNVSEQITVSAVPRLAICQDRAGTHALVQQFVANLADFTVIQARQGTS
group_1336		hypothetical protein		MVGHHTVHPTGKRSVQVSGRQDAQSIFLEKFFESPQRRGELLKKVSDIVYWELRYQAQKAQLDNDSEEDGDQA
group_1337		hypothetical protein		MTKRRKVPMRHINIGELSRGQASRLIKEVAEKDEPAYVLRYGKPIAVLISNERYERLMNEGIDPSEH
group_1338		hypothetical protein		MVLPFTVLTRLDSVLVDTKQAVLGIKATSVPTQIKELQYAKATGYPFWNTSNFTLKTLLNAPDNLEQNLTYYVQAFAPAAREVMEAYNFYTVIERLDKANLLYHVLSEFTSAKVNLHPDAVSNDQMGYIFEELIRRFSELSNETAGEHFTPREVISLMVNLLFNPEEDINRLCADGAMASLYDPGAGTIAAQHVDDLNETARLEVYGQELNPQSYAVAKSDIMIKGERQERIYFGNSLTNDKTAGMRFDYMLCNHWLSLLIRDNGVCEYAVAA
group_137		hypothetical protein		MALVAAAVGTTANMIKLLLEANNATDYVSVFIAGFIVGLLGALASKSVGLPRITTIVPAAVILIPGTAMFRAVYYLNKGDMDQALVNTATAMMVVLSISAGLGLARLLTDKTWAYGKLAEFDKLSHN
group_15		hypothetical protein		MILSRRKTAAVKGLFHHPLLALLFVLLLIATAVPLLIHNSPRAAAEATCTGGTWKNVRWKNGSPNVNSGIYVGPSNFAQVEFDWTADKNAKAGSSFEFKLPSQLKAVNTGTVVLTDNKGEAVATGTWKGDNFIITLTDFQDRHFDVHGTAYVAVAWNINSSFNGQLEFTGCGTGQLHGKFEQRESGLFHDDGKIGEYRGFDEKNKVHIIHWSVGIDPKSTKTKNNAAKS
group_1567		hypothetical protein		MPRLAGVAKASLTKVLRGDTWPDSLTVSRFEQLACSLIAHKLLSKNDEGKTRYRRPSKPSAANSTRLFKEITNDLRGKIGGWDFKAYVLGPLFYRYLCEHLAYLIDTEQIEACESEDFAYAALTDKEAEEAREFHTDMRSYYILPSQLFDILEKDSKTNFTLNTDLANAFKAVEESTVSADSADDFKTLFQDFDVSSHHLEQHKGTQRTPRGNPVCGQEAETG
group_17		hypothetical protein		MSVQFPYGLSDQSGPVLTLTAFTETKPKPGSTVTNKAKIDNVDVEGHVVFPDAGGQGRGSKGGFTLEKLVVGTEADKTKKFTFEYECTDPTTKKIKKTRLPSNTRTLRM
group_197		hypothetical protein		MRIHAIEIQDMRSIGHLELQDLPEKGVIVISGDNELGKSTIMEAIAITLGEQHSTGKKNIRDIKPVDKDVPTKTSLTATIGPYTFTISKTWNNSRAAELVIHSPNPGNYSGREAENKLSAILDEHLDVHLRDALFMEQGRYDVTFAAAGIPSLSAALGSGESINKAEDNELISAVEKEYKRYYSGQKIKKNGELDRALNDLEKAQGDLDEVTNRSIELEGKVSRISAVTQRKAAAEEELPHAKAECVKAQEKWKAAQEHIQQVALAQSEADRLHEQVENIERLCIQRKEKAERQISEEAELDALKQALAEEETRSASEEEHISELNKEKQDVQQQLKEARELLSSLRKGSALAKAFQCQEELNEITAELAELDKELDAITSFPRVTDAQLEDAERAYAE…
group_211		hypothetical protein		MRPPRLRTRTLATASIAVTTYLLALVATSLLPWFTGREPAFAVLRAREREREATPELLQAIREEFDLPQTPWESVSRWFAGLFRGEFGVSWTNPAQDAWQQATHGFGITATLTFASTMLCLMVALMIVGPRLAGAARGKSAGAAAPQVLAALAALPDFVVAVIVLWFFALTLRALPVGGWSSPAHMVLPSLALGVCAGGVYGRVLLISADSAMQETWVESWRINGVAHSRIVRQLLWRSLVPTIPLLTLFFAGTLASTAAVEVTFNIPGFGRTVVDSALSSDLPVLQVAVFVVLVVGAVSGIAANWLRRFILRRLESDVAGASLSSGMSAGTSVLFDRISLVVAVLPLVAVGVGVVRSGAINTDDRFAGYSLSHPLGADQLGRDIWARLADGFAYSVGV…
group_219		hypothetical protein		MRILLALWQPSLIRCFTCFGLVLFLLSLLVVPFATRSHAEELLASEIASVSEKSSDRQEVAMKIDNDLQATSIVIESSDFDSSFSSLTDSDFLLKLDGVQESSDTLKWDVSYVTADNPSISVSFSERTFKSGSTISIELPKNKESQVLSDVNFIILGTTRPEVSSRKLPVIGDSVPSASNLQAEVTGSFDVSTGIVTVEGKIKPNEQTAGIKEMSITPKTGEWLFTQGDDLKLEINGEAVDTSLFSASIIDKSMVLSFPADQGDPINEEASFSLKIKWDPKANNWVGLDSVVTAYNAEFSLAQPMFAPRARLTRAVCETMEANNIVVTKDRGTYTPYLASFILGSNGGGLISGFKINPGLGLIPLLPNAQGFTQSTLPYWMSIDGIINTRENTGQKVDY…
group_220		hypothetical protein		MWVGMSQHTNRGETFNDRNSTDLYVQSFNRSTGLDEFKPVGARTPWVYNAMAYNPKDGYIYAISQGRIKTLQSSKLRIYDEDPKYPAGHLLQISPVNAGVKDLGVITGLKGARLTAWPNDVWGGMTSGIIDDKGRYLVSNSSQSGTHDLYQLDLDTRRATVVANKTAFSNDYTSTGKMGSNYVWGIKNSSNPVSLERIDVRDGSSKEFSLGEVKDLLGQSVESGIYGTAWTYGNGSLGFGNNRTGSVYQIDIRNESGSSIDDLGLKIVAKRKGPTSQNNDATSNGILSPVITDLKITKKLEKIEGNQVSWVITVENLGPCPSSGFTLQDIVPEGYTGVKGEPQGEGWYKEDLSVKENVINASHGPLRGGEKATYKVTANQPSSNSEKCLQNTASIYANE…
group_228		hypothetical protein		MALVGVGTYFVAPADQGQIVPTTEYTQLESSEVANRVLVEGTVEPIRTATLYTHLTGPIASISTKVGDKVSTDQLLAKIDTSTAQTELASQRATAAQSLNQAMAQAETAQQQYDQLKSRLDQGLNAEINTANAQQRQANEEYIKAQQAFDRKAQDRQQVNTPELRSQDAAVKQARDQLISAALDAARTGAVTAFGIAGSSQNDDSQNQAQGPSQSPSGSGQSVVESVIGSADSLVKLNSAQRQLSEAERNYISTLATVDRELSDSQRAVANAFETHKEASTNAAAAEFAAQQQLAQYELAINQAWRGANTAQDASALTLNKLQLDINSSDVRAPFSGVVMAVPAQQGKPAAGGGWLLSAMTPR
group_244		hypothetical protein		MERLQGLLGIVAILGLLILFSRARKQINWRTLGVGLALQVLLSLLVLKWSVGFNAMKSVSKGLQKLTDFTNEGTDFVLVPSLALKTPLFLPSTCCR
group_279		hypothetical protein		MQNSEFIKWELVILKFKEDIFPEHKDKIGGLVQFVNLPYESAVEYAWDQLRVTQKGVNFPVRTDYVVSSGEFVEKISIGQDSFLVVETINPRWIAVMGTGKFAVANRFLLPSNTAFWGDSYPISKGAETVSVRQDNEVPKCALKYKRMKYWQVGQQFRWRTEHLSIFCENVDGWYFERESWSFEGGADAPLEFEEASNYSKRLKKDRFNPNIMLSYLGFLGINLQDLNFYQGRMTVLVGTVVDILKTKMFQPLDSCIYYVNIPFDSFVEYLTRYIESCQKSPSDLLRGSGIGTYSQWKELLISWQHQNVVIQETANAEWVAIVDPYIDTSMAYFPQNNPDEPYEIFVGSSPEMCDYILRENLLEKQKQAQQFSIKACAVELEDPRFPSFGGARPTYLAC…
group_292		hypothetical protein		MINALRSEITKLLTLRSTWVWAILLTGSLYGPVVLIGLFSGEASDYDWGFALPGAMIFVMLAVSFSASAMAGEFNDRMHAQAFLTQPRRSLWFNARTLVISGFLLINYLVGVGLIYLVFLVFPKITLVNEKTVLILVDGVLFLVFSFIAIGVAALTRNRVAAMAVPLAWFLAIERLITVAASQIAAFMPLWLVTAGERVSQLAKYRKDNAEFSSIGWDFMDVQPLGYNIGIIVAWTVVSLLLGLWINAKRDVR
group_382		hypothetical protein		MNVLNGISIAVVVALVPQALLGELLKALVLHWPALKTLLMLVTLSSSMLPILIGVLVAMQFKLTPIQTASVGIAAVLGSGVATVDPNGGFHLQGTGLVINTGLTAALAVGLVLFIGPKLGNYTILLLSTIVIVVAGGIGWVVTYPAVDAFSVWLGDVINGATGLQPIVMGAILAIAFALGIVSPISTVGIATAIYMSGVASGTANLGVVAAGFGLAIAGWKANGVATSLLPILGSPKVHMANIWGRPINFLPLALSAAVLGAAGGALGISGTPISAGFGISGLVGPLAALNAEGWGWSVSNVLIILAIFVVAPIILAFASFWACEKAGLVAPENYKLNFE
group_399		hypothetical protein		MTCQFTHVSESADRAQGGGRERKDVHLDRMAAYLVAMNGDPNKPEVSAAQAYFAVKTRQAEKGGSLPFYPVQTAQKVRGLLTMQQTGARIDARSVAPGEGIPRTPPYPYM
group_414		hypothetical protein		MGHLYGTDLPVGGIDKHSVLSAHTGLQNATLWDNLVKVKEGDAFYIAVAGHKLKYQVDKIEIVLPQETDSLRRIPGQDLITLVTCTPYGLNTHRLLVQGHQVPLDPKEESVFENSSGVTWQWWMYAIVAASLLVLLLLILWWRKNFSRKDTKN
group_417		hypothetical protein		MGKHLNPKERTPRKKKSKGNAFVAVLIILLGLCVLLYPVVSTQWNNYAQLKAADEYSKLEKSTPPEVLDTAWDGAQTYNVERLVNDHVLDAWNDVADESSPAYQRYLSYLSQLAETDAMGRIIIPSIDSDLPIYHGTGDRALS
group_476		hypothetical protein		MKSNVFKDFPFIKTNKGPMTVEEFFHSSHEKSLHLDLSIPGYEYGAIWRLLTSLTAVLMQRDPLFLKGKETSSELRFDPEFISQILDDLGSKISLTEGKNLFFQRTLLEGENPKDTARYVGPGKDPAWKLSPTAPSEKSQVYWNLEKLKPESLEAVDAIVALMVFSMYSFTGNSKYDGAKCLNGSPGIRFLGGGNTATEFIIEAQTPLLSLLKSIPSEWCEPGGLPAWLDRTGAESRKPNGEMHPLWRATWSSNTAACCWDGDTLIGVKIGGIPPEWYALEMGSKSEARKEWWDQRNTEDPFYFYKPDNGGALKAKRLDLSRDLTELAVEWVAEDLPTALVERVRGRALRVDFKKEDSLLFIRHQIGGNASSAMIRESVVSKARKQQWVFDPTGALQKE…
group_489		hypothetical protein		MVTTDQALSAGSAAAKVAESSTGRAGEKSGKSRHLPRHLRRLHFFAGIVCAPLIFIASLTGLAYAFAPTLENAVYSSNTTVEVPADAKQLPMEKIVDIATQRHPDQPISGIRVGEKDQAVRVLFKHPTKSASFSDAVFVNPYNGEITGDMVQYGNAGALPLRDWLSHGHRDLWLGDIGRFYSEFAASWLGVLAVSGVYLWWKRQRSGTGRIAAMLKVSGRGRTRNLRWHGALGTALALGMIFFTFTGLTWSSVAGTNIGKVRTELNWATPKVTTSLDGSAAPAVKDPHAGHDHAGHDHGSHSATSSSAKLSLAEQSTHVAATAAAELRSGVTLRPPSEAGQAWSVIENRQAYRKDNNSIAVNGDTGEVTARLAFVDWPFAAQATAWMIQLHMGTMLGLP…
group_597		hypothetical protein		MTCPLVEGSSEARPDLLTVLPAASVRRTPGKICTNGCSLTIPDIEGERFRQDELVFGSREHRRMYAVCRNIIESTNAHMKTMEGENAGCAIGSTSNLPVRGYMSTSVMIALGVVSSNLGKITAYHNRIEHGQTGGPDPFDPRFDLLSDESVSEFSSADSDDFLQNSDPEVA
group_599		hypothetical protein		MVNIDTQEVEMQLTENQAATGICRLLLVVPPLRTPAFLMSEESSLGAAGGAILKHFRTDFREHNQDVTMQYKMSVESEAWTEHAKLKEVEVQIKARPKDLADDITTEVGTLCHIAKPEKRKWFGRSLLGKLNDKKQLAALVGVSELNEEHEVYVTMQRDGRQKKFALGDESAPRIREVLNEATEQPVEDEKFLEVCIDKAKDLMFRLNEEWQDDWGAAQKN
group_602		hypothetical protein		MGRRVLTVREISFHEKWKRNDKELGPHDLLGQNLLELFQTWASDTAVEPHVDEKTQRWHCIQSTERIGLRLLLIRAKIGNFGEKR
group_616		hypothetical protein		MWYFSPNFCERLSVGTLLIILHVLTAVLFLGPVTVAVSSFQSRAIEAHNGNATAKGSALTLYKITQTYGMLSLLVPLIGFAVMFTNDSYWSDGRYHASIALAVVAWAILIFLIMPRQKKLAGALGLLEADELETGNFEISDWNKAKSLLSMFGGIFSLLWVIIAVLMVL
group_681		hypothetical protein		MPVPWPENRRSIALRGQDLSPSNVRVRGTLSRVPNGAGGMKMVLHPPKTTAGYRTVPVLREFRNVIIDHVRTYNPGADEFATVTDKGSAIFDTSYRSIFNRAKDKAGVSTEITPHYGRVYLITRLAEAGATPSEIGRILGQEDTATIVNTYMRAREHRPQELMNNLNLSD
group_692		hypothetical protein		MTMMNPTERINKDQLRQIRNDLASAEIEGQSRAPEDEKILAAYYLGEVSEQESFESLLKAAGVHPPLPINKS
group_694		hypothetical protein		MAPITLEQAKLNTMEDYDPAIIDEFRKSSTLLDLLTFDRTVSPAGGGATLDYGYRRVKTERGAAFRKLNSEYKTEAATTEKHSVTLAPLGGAFEIDRVIAKLGPAASGEIVFQMQQLIKSTTTKFLDSVINGDTGTEADGFDGLNKALLSTSTEVKSEADWTKFTSADAGMAVLNDLDEFLAVLDGPPTALLDNGHVLATFLRTRGGSPIEKSAKP
group_701		hypothetical protein		MEDSGKNVGDKINYVVTAYAQVVKENQVRTIFRVEDTLDPKLAPPQSNEVTVDGFDSVDYKASIEDQKVIVSFTESGLKKIKDNQNVMVHIPATVKEQPENGVIINKAQVFENNPNTGEEQKPKETPTVSTYYGGVKFTKVSASDVEKTLPGAEFKLFGVKDNQTCDKSSTDGENPLLTQLKVNNADVYKSASDGLVTIDGLHVNDYANATEGKTNLYTSYCLVETKSPTGFELLAKPIEFKVLKSDVETKQPEKIIRLLSEVGQDGKLKNLEDTTPNLPMTGGAGIGILAALGALIIGAGAWLARRNSAKN
group_707		hypothetical protein		MGSRPGPRFVALTTAASLALAGLTVTVPSAFAAVDDGTTNAFTSNPDAKFANEIFFFDFSKVASGEQPRKKWLAADPENNEGDFSGTRIKEGDTYTYTQKDGLPSGMEVKVTVKNIVALHPEAKSSDNTPLTVENGGIWARNVTWNDFFRPLEFGAQAGRNSNREQWFDKDVLYPSDPGSQWMISQYLDPDLFGGKADNVGNQGYTFDLDIQGTLNGKPISLDVVASDGESTGIKVEGHNNPYGTTFKVNNVPGQRRGGVPENLGLVTNADGGWQVIQDLVGKGGRYYYVDKEPSVPKEVPDGVDPYAPIVVKPDSEWSLQNGDKSYGWVDTELNEKGGPWESIPQSQPLLVSRGAKTVSVTLDNHPRGKTGSRQGVVAGIFIPTDQGDAPESYGEASH…
group_710		hypothetical protein		MLDIKERVLRLRRSFLSIVQMSLAAGIAFWVARNLIGHEKPFFAPMAAIIILGLTSGNRIKKAIELSIGCAIGVGLEIS
group_722		hypothetical protein		MNLEVPLSASAPMRKPLFYNPVFKTLAVAVVVILVAALCAVIPRAVAQERCAGSYTDLKWKNEGPSVINNVYKGKSDHARVEFNWSVDPSAKTGDRFSVKLPPQLITVETGELKLSNDKGETVATATISSGQKEVVFILTKFVSENFQVKGSAHFTVE
group_723		hypothetical protein		MTTKGFGSEQNPGDLYFTGCGNGHLKGVYGADGPAGVTHSNGKSGLIESSIQLNGETIYRFAWTIFVGSNNGKNDFTVVDTPPEGHKFACSGDFDFGRPPVYLDAVRSVGVEPDLHYIVNGHGVVDSGIHNMSRINTETIPHGHNYEIDCTPSLLTVRFPYGVDPSTGPRITLLTYSNQKPMPGTSVTNKANIKGRDVSGTVFIPSAGGWAEGKKGGFAVRKSVKGLESDLGKEFSFAWSCSRKNDLGKVVKSGVEKIENGKDFHVSDLDKGLICKVSEKDADIDGFDRKTTWTVSGNKVEDGKVEFPVREKTEDAVVVEAVNTYTKQTEPKNGSFKIIKIINGLPSEEQESNYKFNYTCTKGGVEVASGAKEISGAGESTVENLPEGASCAVTEDQES…
group_736		hypothetical protein		MDPNSGPRIFLISYADEEPAAGSRITNKASINGKDVEGSVVIPSAGGWAEGKLGGFAFRKQATGLERGLEKSFDFEWTCHHKNDLNKETTKGSTSLKSGESHHVSDQDKGTICNLKEKNADVEGYGRVTKWIVNGKTQESESVEVEASAKNEQAAIIEVTNSYTKKEEKPKTGSFKVTKKVKGLSANHKDIQYPFTYTCAKEGADTKSGNFTITGEGEQVIDNIPAGYSCSVTEDTEKATVKGYSLVANVSGPVTIVADQTQEILVNNLYSQGKGSFSITKELQDPSNIAAGKKFSFEYECENKDLNFKTGGIVGPIGAGEKATVKDIPAGSICTIKERDAKVPGADLKVSGLDESIIVGNDEKNVKVTNTYSVWRANIVLSKKITGSTSSALLEKPFE…
group_741		hypothetical protein		MDISQLLSIGSSWATRLCKAFIVAVVTSLVAAMCVVVQPAVAQARSECSGGSYSNLHWKSGSPGVENEIYTGRSDQAQVEFDWEVSDSATKGDTFYIQLPEELVTVNTGKLELKDSSDQVVAEANIAGKSKKVEFTLTDFADKRFSVKGKAFFTVEWDRSSGNLPQNGFGQSDNPGTLIFGGCGNGNLKGIYLPDGPVGITHESGKNGQYFGLRKVNGKNSYLFSWAIFVGSNTGTSDFSVTDTPPPGHKFACDSDHVIGKWSPIFVDAITGTGHPQENVIQIP
group_747		hypothetical protein		MSAYVLRRYREEKTASKAVRKANARLVKALGPALVH
group_748		hypothetical protein		MYNLFVDESYQHSHYYVAGVLVDEKQCRDLEARLDDLAQGIQTRNQWLAPPEFHGHALMNGLDDWKSLSGHFGACVNIYQKVMHAIQNSGARVYLEGVDVKRLNARYKYPDSPHEIALRHTLERVNEYCAIAGQMCKVIADTVP
group_775		hypothetical protein		MFGRLIGKWQQPVKSCKLAISIAGIIALIFTSVVASPLVPLARAENTCVGTISGLKWHSSYHLNGDVFEGGYQDTEDVEFQWSVDRDAKSGDSFTLQIPEQLRPIKNTMELLSPDNQVVAKGTYSASTKKWTFVLTDYADKNGDISGSAWFTVAWDRNLSSPNTSYSLEFNGCRGSGTLNGKTPEEGAEGVFQASGKTGILRDGGEKASWAIYVATAHNESYKPLVIRDKGGDGFVLTCDQAKVFNRTPYPYTEIRDTEIDKNRWSCVSDGERGIVISMKPDSEGRYLYEKESLMIQVESTVSPFHPRRLINKVDLENAPDQESHIEGEIDTGGAGGVGAGFQAKLRVKKEVKGEKAPSSDTLFDFTYTCGSEKKEISVKSGEVSAQETNKSSAICELI…
group_807		hypothetical protein		MTNAGTNHHVLWAKFDNLWEPYPLLAHLLDTATAATCLFNHWLRKGLRDRLSTELGPDVEKILGFVAGIHDLGKANPYFQAQRKNKKEEWLTLRDAIQKAGFPLSNGTSAFFEETKEKRRHENITLSILGWEITQLLQVKDVWPQLAVIGHHGIFSTPRFLSDEDDLEDIEDIFDDNGWSPTHELLVSSLLQAVGLEKQPEISHISPASAILISGLVVLADRIASQSEMAADGLQALQKEELFFHQPEKWIANRKAFCREIIENTVGTYHPWESEAAGIRAVLGDYEPRFTQKAALNAGDGLFNVMETTGAGKTEAALLRHVKRKERLLFFLPTQATTNAIMERIGKIFDGTPNVASLAHGLAVTEDFYAHPVVPAQGSSDDANYKDNGGLYPTEFVRS…
group_808		hypothetical protein		MTTSRPKQSWTPLVAEFAQRKKDKEFRAKRSALRAGAGTYTEFRAYSYVLPFLGEKASAAQRTALLRCMAALAEYPDVVSSGEKATASSVGQWVNRVAFDGKQGQSEPDSMVASRIKYLHTQDLEEAISSLRRIMAFADRKNVTTKLNPYQFVELFWYWGNGFTDASTKHRLSVLRDFYSTKQKENTDPQSSSEGEK
group_817		hypothetical protein		MRKICITLGSMLVMTGVAVAPAHATEPVNYSLTQPQQAEKTQTVTYSDGTTVTGVLTEDGKNVRLYLNGEYAKTASLVELAEASKLAQSSDPNPVQLRSACGHILNGVAAANGMLWVAAGLSAGTANLPAAAVAGIAGVVTSGIIGIAGAEC
group_825		hypothetical protein		MIGKIDRELGDSYPRLYFLTVRDIGDVMSVARGGVGHFSMSCDMGDMNDMTPNFDVLKKINKGLNFGNSCRLLRDNY
group_837		hypothetical protein		MKIMTSTVNLETQVKEVLGIVGAQYVVAINAAQDITVVFKDITGGRISGYEAEINEARQTCCNEMSESAQKKAQTQFSVFHSNSVASAKGVSLSYLAQEQPLNFKKSLDYLEDHLDFADCNLTVLPKNSYYETMLDG
group_933		hypothetical protein		MIITNAKHIFANRLTKNPWLGVLLTLLLIASFIPLLAQYPSATAQETCTGGNWSNIKWKSDSPNIQGGTYVGPSGFAEIEFDWKANKDAKAGDTIRLTLPQELKAVNTGTVALRDKNGEIVATGFWSGNEFIIKLTKFQNHNFNVEGSAFASVNWNTSSDFDGPLFFNGCGTGSLPGKFEQRKGGLFHDDSKIGEYIGFDEKTDNYKILWSVGIDPKEHQNYDHRVLVVDNAPEGWKFTCDGNDNNGYAPVYVSSFIGSKENPQLIRHAIYDVNNSPGGGVRNGFKNIDQEENYQVGYNYTINCSPEQVSVEFPRGLSEQSAPILTLTAVTKSKPAPGSIVTNKAKIDHVDVEGHVRFPNAGGLVRGSKGGFTLEKNVVGREEDKAREYSFEYECTSAK…
group_98		hypothetical protein		MNTALINITAAKSGIAIGFYNLTINITIPLGIAYTAKLMDLRFGYSTILWVLAVIALLGAAIYVLADRRMSGAERARGVYVA

## Sheet: S3 - Ovis-exclusive
Table S3. Ovis-specific genes.
List of gene clusters found exclusively in Corynebacterium pseudotuberculosis biovar ovis genomes based on pangenome analysis. Gene presence/absence was determined using Roary, and exclusive genes were defined as those present in all ovis isolates and absent from all equi isolates. Genes with generic identifiers (e.g., group_XXX) represent predicted proteins without a consistent gene name.
Gene
		Annotation		Sequence
ilvB1		Acetolactate synthase large subunit IlvB1		MYSARKLRHVLVRHEQGAGHAATGYAQATGRVGVCIATSGPGATNLVTPITDAHLDSVPLVAITGQVGRALLGTDAFQEADVRGITMPVTKHNVMITDADKIPQALAEAFYLAQTGRPGPVLVDIPKDLQQAEVDFIWPPKIDLPGYKPVTAPNNRPIEQAVKLISSARRPVLYIGGGVIKANAADALRAFAEYTQIPVVTTLMALGSFPSAHDLCMGMPGMHGTVPAVAAMQKSDLLITIGARFDDRVTGVLSSFAPEAQVIHADIDPAEIGKIRPVDVPIVGDAREVLESLLNVYKASSADLPHTARWLKYLTALKEHFPRRWDKLENDLIEPQRVIRELSKEAGTDAIYVAGVGQHQMWSAQFLDFEKPRTWLNSGGLGTMGYAIPAALGAKAGAP…
aldB		Aldehyde dehydrogenase B		MRPSELPNDTNYGLGAGVWTRHQNTAYRAGRAIQAGRVWVNQYHNYPAHAAFGGYKESGIGRETHLMMLDHYQQTKNLLVSYDENPTGLF
pepN		Aminopeptidase N		MSSINLTQAEAEQRSRILDVHHYAIALDLTQGDKEFPSTTTVSFTVKEAGDTFIDLRAASVAEVLLDGVDITSTAVSLTSAGYDENQGLALRGLTPGQHSLSVTASCLYSHTGQGLHRFIDPEDQRVYLYTQCETADAKRIFACFDQPDLKATYAFTITAPKAWKVITNAYAEVTAVGDKAIHTSHVDYKLSTYLVALCAGDYHEVSDTWSGALTHHPETPADQPTTLDIPMSIYCRKSLAPHLDADTLFRETKQGFTFYHENFGMAYPFHKYDQIFVPEFNMGAMENAGAVTFRDEYVFSSKVTAYRYERRCDTVLHEMAHMWFGDLVTMKWWGDLWLNESFATWAAAISQAEATEYSTAWVTFANVEKSWAYHQDQLPSTHPITADASDIETVEQNF…
bceA_1		Bacitracin export ATP-binding protein BceA		MPMLITATGVKKTFGKGEQKVDVLKGIDLEVSSGEFVAIVGKSGSGKSTLLYCLSGLLSPDSGSVHLAGQCITSASPRKVAAIRRESASFIFQDLNLISSLTVADNIRLPAKLSGHNPNRRAIKEVLHDVGLTGCENKYPNQLSGGQQQRVAIARSLVRAPQILFADEPTGALDVDTSSTVLKLLHKTITQETSLVMVTHDLDIAATADRVVVLQEGLTGKILHRPTAAEVFEALH
deoR		Deoxyribonucleoside regulator		MIDARDAQAIDAAKLYYASGLGQAEVAQRLGISRPTVSKLLSYAREKGFVTITLNDPREQGDEIAQRLKERFSLEHVRVVRPVSPDKEELLRELGNAGASLLEDLVCDGMSVGISWGNTLNNVSEHLRSLPRHDVSVVQLKGGHSLSERSTNDLSTLTRFARAFNAEMNLLPLPVILDSREAKDLVVRDRHISCMLSAGANADVVVFTVGSVQRESLLLNLGYLSEEEINRLLTHAVGDICSRFYTETGEIADPAIDARTVGISIKDLSSRPTRVLVAGGVDKAKAIRVALEMGTTTHLVTDFGAAQAVLGE
msiK		Diacetylchitobiose uptake system ATP-binding protein MsiK		MASVTFEKASRVYPGANKPAVDEFDLHIEDGEFLVLVGPSGCGKSTTLRMLAGLEEVNSGRVSIGNRDVTDIPPRDRDIAMVFQNYALYPHMTVRENMGFALKIDKKPKEEINRRVEEAARTLDLTEYLDRKPKALSGGQRQRVAMGRAIVRKPEVFLMDEPLSNLDAKLRVQTRTQIAALQRELGVTTLYVTHDQTEALTMGDRIAVLKFGVLQQVGTPRELYDFPANEFVAGFIGSPAMNLGTFTVEGDHAVLGKARVPLSPATRAAITPSDNGKITIGFRPEALEVVSENEPNTIPVKLHMVEELGSDAYMYGKLEGGGSLGSGTDANPDDESTDEIIIRTAPHAAPPIGSIIHVRIREGAQHNFSKSTGMRLPE
recF_2		DNA replication and repair protein RecF		MTPVITRVQIRGYRRFQDFTFEPEAGTNIIVGGNEAGKSTLLEAITLALAGRVNGVRAKEYLNPYWFNHTMVHDFFEKPPNERSHRDAPTFRIDVYLDVESGELEKLRGVNNMENADSVGLSIWAHPDPEYTQELDDYFQQEDCPEVLPVEYYMVEWLSFGGHPVQRRPKELGISLIDSRTIRSERGVDYYTRQILETRLDPKDRSRVSVDHRKLRATLGREVLRDLNEELAEENQSIPGAVVGLQIDQSRSASWEATLIPDVDDVPLSMAGQGNQAVAKTILAMGRNADTSSLVFIEEPENHLSHTRMRQLISYIERSAQNRQVFITTHSSYILNRLGLGQVTLLSEGTPARFNTLNKDTIRYFQKLSGFDTLRLILADTIVVVEGPSDEIVFTRFFT…
fecE_1		Fe(3+) dicitrate transport ATP-binding protein FecE		MNIEFDCVSVELSGRTVVDRVSASVESGQILGLVGPNGSGKSTLLRTVYRGLNPASGTVRLGGEDVRALSHREVARRVAVMLQDSPTDFDLTVEETVMLGRAPHHSILGRDTDKDVRIVEEAMHATDVVELADRMVFTLSGGQRQRVLLARALAQRTPALLLDEPSNHLDISHQHELMSTVAYHGGTVIAALHDLNLAMHYCDRVLLLKQGSVVAMGTPSQVLTPELIRETFAINAHLLPGPVDPVLAFTPLSSSL
group_1385		Fimbrial subunit type 1		MNRFSCATRSVTFAAIVGLSLGLGGAPAVVAQDILIAAPVKANIDFERKGSLTLYKKSGAESGEHATGHLMENVPGKPLNGVKFKATKINVDLKTDDWAKFPKNAEDAKNKLTTVTYEQTTTGEGVAKFGDLPLGLYLVEETEAPEGVVKGAPFIVSIPMVSAASNSWNYEIVAYPKNSETKVEKSVKDADKNIQDLYLYTITADAPNFKDPKKLTKFIFSDKLDDRLENPKATEVKAGDVTLAEGDFTESFVDGLYKVEISEKGLLKVASGVKVSLTFNVARKEVGNSVELVNSADVIFNNPNTEEDITQKTNEAKTYHGKLKIVKKDAKEIDKVLEGATFELYRCEDPDTLKSKISINGQSAWTTGKDGTVTIDGLHVTDVEDNDKFIEKKYCLKET…
metXA_2		Homoserine O-acetyltransferase		MLKTTGELTIVPIGDFRTEAGIMIPDVVIAYQAWDTFRGDNLVIVERALTGDSNAISWWNGLIGDGLALDTRRYCVLCTNALGGCMGSTGPSTLHPDARP
group_229		Hydrolase		MRIALAQISATGNKQENLRLIEDQTRYAAQRGANLVVFPEASMQAFDTGRLDINAEDISGAFVGRIKELTDELGIGVAVGMFTPADTVDVEGKSINRVHNTLVVTLPGAENPIFYNKIHTYDAFGYHESHTVKAGEDVVIFSYGGITFGLSTCYDVRLPGQFRTLAQRGAEVILLPASWANGTGKKEQWQLLTAARALDATCFVVAVDQADSGVKGPTGIGFSRVIGPDGVCIAEAGAGPELLIADISTKDLSDVRSAIPVLLGVDEYANASLEPNNI
tdcG		L-serine dehydratase TdcG		MTISIIDLFSIGIGPSSSHTVGPMRAANHFSRAHPELLKEKISVTLHGSLAATGVGHGTDRATILGLVGYEPTATTPDIAPAFGEPVPMEGTVTGPNGTVSYQLVFDPTPLPEHPNAMTFIAHGPEGDQVSEPEVYFSVGGGFILTEQEFHAQQEPLGSGASTTSRVDSDDPLPYRFHTGDELLSICKKSGLSVAEIMLANEVAIHGDAAPVIQHIDAVWEAMQDCVTQGIKTPGILPGGLNVQRLAPELHEYLHRSTTNTQDDALWAMEWVNLYALAVNEENAAGGRIVTAPTNGAAGIIPAVMHYARDFRKDLAPGWHRDFLLSAAAVGVIIKLNASISGAEVGCQGEVGSASAMAAAGLCQVMGGSPEQVEHAGEIALEHNLGLTCDPVAGLVQIP…
pncB1		Nicotinate phosphoribosyltransferase pncB1		MSCASALSVFKAKLVCVTEFESTALLTDMYELTMLQSALADGTASRSCTFEVFSRRLPNERRYGVVAGTARVLEAIKHYRFTEEQLASLTFLDATTIDFLRSYKFQGQIDGYREGELYFPSSPILTIRGTFAECVILETLILSIMNADSAVASAAARMVTAADGRPIFEMGSRRTHEYAAVTAARAAYLAGFVGTSNLEAVHRYGIPGSGTAAHAWTLLHVNDDGTPNESAAFQSQINVLGVGTTLLVDTYDIAKGVKTAIEVAGPQLGAVRIDSGDLGVMTRKVRQELDSLGAHNTGIVVSSDLDEYAIAGLRGNPVDAFGVGTSVVTGSGAPTAGMVYKLVEVDGHPVAKRSRGKAMVGGTKRAIRTHRATGTAVEEIVFPYDHDTPQIGQLNSYEL…
metY_2		O-acetyl-L-homoserine sulfhydrylase		MTTKYDNSQSDQWDFDTRAIHAGQTVDADTGARNLPIYFTSSYVFNDAEHAANRFNLSDAGPVYSRLTNPTVNAVEERLASLEGGVHSVLFSSGMAAETAAILNIARAGSHIVSSPRIYGGTETLFTVTLARLGIETTFVDNPDDPTSWENAIQDNTVALYGETFANPQADILDIPARRRCT
abgT		p-aminobenzoyl-glutamate transport protein		MSTTSEQTLENKNDAPPKSQGFLGFVERAGNLLPDPFWLFVILAGLVAISSWLGSKAGMIAINPQDNSPVAVTNLLTKDGISKMLTEAVNNFVTFPPLGVILTVMLGVAVAEHSGFISALIRAMVTKVGPRTLTFVVALAGVTGSIASDAVYVILIPLGAMSFRALGRSPIVGAMVAFAASSAGFNASLILNITDVLLGGISTSAAQLVDPDYHVSPLANYFFVVASSIVLALIITLVTELFIKKKARELVDHDRIDHSALTFSNNAGDSPGAQPHREETDDELAQEIELHPSEARALACAGGAFVLMLAAYFALLFVPFSPLYSAEGALSSPLIKAIAVPIAMMFLGLGIVYGVAAKTITKLGDIPEFMGRGLKTLIPMIVLFFMVAQFLAWFQWSNL…
fatD_2		Petrobactin import system permease protein FatD		MKTHTTLAQRFNIRLLLAACAVVCLLIVSLLTGEYDIFSGGEVDIFGITRIPRTVALVLAGAAMAMSGLVMQMITQNRFVEPTTTGTTEWAGLGLLFCMLTFPQASILDRMLSAVVFSFAGTMVFFLFLRRVSLRSSLVVPIIGIMLGAVVSSVSTFVALKTDTLQTLGVWFQGSFTSVSKGQYEVLWAVALVVVAVFFYADRLTATGLGEDIATNIGVNYNRMVLIGTALIALATGVVTVVIGNLPFLGLIVPNLVSIFRGDDLRGNLPWVCLSGIGLVTICDLISRTIISPFEVPVSVVLGMFGAFVFVGLIVRQVRRG
bglF		PTS system beta-glucoside-specific EIIBCA component		MASTKQTSEFILDKVGGVDNVASLTHCATRLRFQLHDQSKADQTALDSNSDVLGVVPQGSSGLQVVMGGGVANYYQDIVRLPGMSSKAAGDSDGGNTSTKKQYGGVRGKYSWVDYSFEFLSDTFRPILWALLGASLIITMLVLADTFGWQDFRAPIEEQPAGYQLLHAMWRSVFYFLPVMIGATAAKKLGANEWVGAAIPAALLTPEFLAMGKAGDTVHIFGMPLVLNDYSGQVFPPLLAAIGLFFVEKGLKKLIPSAVQMVFVPFFSLLIMVPATAFLLGPFGIGIGNLISNFLYAVNGFSPFVLAIIIPLLYPFLVPLGLHWPLNAIMVSNLATLGYDFIQGPMGTWNFACFGLVAGVLVLSIKERNVQMRQVSLGGVMAGLLGGISEPSLYGVVLR…
deoD		Purine nucleoside phosphorylase DeoD-type		MAEKSTPHINPRGVDIADTVLLPGDPRRAKFIAETYLDDVVQFNEVRNMLGYTGTYKGTPVSVMGSGMGMPSIGIYSWELINIFGARNVIRVGSIGSLQEDINLYDIIVASSASTDSNFLEQYNLPGTYAPTASWKLLKAIVDEADKAGQKVHVGNILSSDIFYNADETASARWARMGVMGVEMESAALYSIAAYAGAHALGLFTVSDNIPKGESTTSEEREKAFTSMMEIALPLAGI
rlmN_1		putative dual-specificity RNA methyltransferase RlmN		MANYKRVVSAVRQITSPVPEGFGISQRNVTVSTVGLAPAIRKLAEEDLSVTLAVSLHTPDDELRNTLVPTNNRWEVAEVLDAARYYADRSGRRVSIEYALIRDVNDQPWRADMLGKKLHKALGSLVHVNLIPLNPTPGSEWDASPKDRQHEFVRRVIAQGVPCTVRDTRGQEIAAACGQLAAEER
yfmJ		Putative NADP-dependent oxidoreductase YfmJ		MTTTTQWVLASRPQGMPTLENFRKETVELPELQAGQVLVRNEVATVDPYMRGRMNDTQSYVPPFQIDQPLSGGAVGVVVESKSEKIQVGQSVRHFQGWQTMAIVDDAEALVVDTHAVPAHAYLGILGLTGLTAYIGLKRIAEIKEGDTVFISGAAGAVGSAAGQIAKHLGASFVVGSAGTDAKVERLKELGFDAAFNYCDGNISAALAKAAPNGIDVYFDNVGGDHLEAAIEHLNVFGRAALCGAISQYNSEEETFGPRNMQLIIGKSLTLRGFVVPKYMDMLEEFQRVIPPLVATKQIKFDVTIRHGVGSLPSAFLELFQGGNTGKMIVEF
dapE_1		putative succinyl-diaminopimelate desuccinylase		MLGHMTLYSDTLSLLTRMVQNACVNDLTPDSGQEVRNADTLEEFFAGEAVTIDRYESHPGRVTIVVTVPGNDPTAEPLTLLGHTDVVPVDEKKWTKPPFEALIEDGKMYGRGTVDMLFITATMAAVTREVARKKSNHGTLYFVGIADEEARGGLGAQWLREHHPDAFSWKNCVSETGGSHLPGADGSDSVIVYIGEKGAAQRRLHVHGDAGHGSAPFQKDSAIAKIGEVARRIASIQPSVRSDDTWHGFVRAFRFDPDTERKLLDGHPDSYKSLGELAAFGHAISHLTIAQTVLRAGQAINVLPSHAWLEMDIRTLPGQSDEYVDQLLNQALADLAPEVTIEHLISEEATISPTDSPLYNAMRDTLLEFFPESTVVPMIAPGGSDLRFARRAGGVGYGF…
acp_2		Sodium/proton-dependent alanine carrier protein		MADALNALNSIIWSPALVFLCLAAGIYFTIATRFVQLRGLPDMLRQLRRGEKSENGVSSFQSLMMSLAGRVGVGNIAGVATAIAFGGPGAVFWMWMVAFLGASTSFIECTLAQIYKEQDRDTGEYRGGPAFYLEKAYRHTKAAPFMLFYGIVFAIAMIFSTSYFLPGIQANGVAAAVNNAWGVDVKITAVVLAVVLALIIIGGVKRIANFATMVVPAMAAIYIAVAIVILFINFDQIPHVFGLIFKSAFNAEATFAGLFGSAIMWGVRRGIYSNEAGQGTGPQAAAAAEVSHPAKQGFAQAFAVYVDTLFVCSATAFIIISTNMYKVFSGESEEGAVIY
yidA		Sugar phosphatase YidA		MVVSGHHWIDVMNPAANKGIALQALADATGTHISDTLVFGDFLNDLELLETAGTSYAMDNAHPRIKDIADAVAPSNADEGVIHVISSILDTIEARTSSS
btuC_1		Vitamin B12 import system permease protein BtuC		MPHHNAIKQLSGKTAGASKQLTTRRRQTAKTRLICAVLTVAILILLIVSGATGTVDVSLLEAAQIVTGHLIPNMPWMSDGSLSTLQDQAVWQFRLPRTLLAGVAGAGLALAGALMQVTVRNPLAEPYILGVSSGASVGAVLVIVLGSAALGGLPLNIAAFLGALCACIAVSLLARKDGTLSPTRMILAGVALVTLLSAITSYLTISTSAQNVVSVMFFLLGSVSAASLSSVVAPLVALLVSLVVTYMLARHLNVLMTGDESAMSLGVNATKLRALLLVIASVLTGTVVAVAGGIGFVGLVVPHIARIAVGADHRRMIPVTVLGGMAFLMAADLLARTIAHPTEIPLGILTAFVGAPFFLWLMRQGGAEKAGYGR
cntC		hypothetical protein		MRPPRLRTRTLATASIAVTTYLLALVATSLLPWFTGREPAFAVLRAREREREATPELLQAIREEFDLPQTPWESVSRWFAGLFRGEFGVSWTNPAQDAWQQATHGFGITATLTFASTMLCLVVALMIVGPRLAGAARGKSAGAAAPQVLAALAALPDFVVAVIVLWFFALTLRVLPVGGWSSPAHMVLPSLALGVCAGGVYGRVLLISADSAIQETWVESWRINGVAHSRIVRQLLWRSLVPTIPLLTLFFAGTLASTAAVEVTFNIPGFGRTVVDSALSSDLPVLQAAVFVVLVVGAVSGIAANWLRRFILRRLESDVAGASLSSGMSAGTSVLFDRISLVVAVLPLVAVGVGVVRSGAINTDDRFAGYSLSHPLGADQLGRDIWARLADGFAYSVGV…
group_1172		hypothetical protein		MKIRKITLTVTGAAMLAGAVAGVASAQASTYSPEPHSKEWCHNTFGDGQHDLCNYYNWATDAARILRQNGEDQAKDYQSAADEALRRLYEEQKRGL
group_1173		hypothetical protein		MTDSHRRGTRKALVTLTAALALTTQGLTAPATLAEEGSTIVPAPIDNNGLFDAAPPAPVARGAVGEGKLPDPVTSEFFDSKVIRDVDPAGQRCFRIPAIATAVDGTLLVAFDNRYGPDAQSRTWCRDAPYENTKRNSREKQTDIEIYRSHDSGKSFEEGDFIAKGTEDPRDLSYTDPSIVVDHETGKIFAVFVRGYDYRFFDATAGVNRGSVEDPIQKRSVQDTVIIESNDNGQTWGNMKLLSELTEKIKVRHKPGQELAGRGRFATSGNGIQLKYGENAGRLLFPMSVHYSPNGAGAVANVALYSDDHGATWNVGQGVGGEGETNGDENKLVELSDGRIMMNSKSTGSNPSNPRGAERWRSYSEDQGETWSKPEPVIVAPPQHPLQRNTGINVSLIKA…
group_1175		hypothetical protein		MGSRLSISFPWYTPAGSLYTCKSAPVRKRTDTLNRCEITPKGLFHADLCALTSSNHQKQTHFCCLTRNIATQSLLETKAKASGLRLTGALHIRPKYPPVSTIQDDGKASQKHRNTPANTSHDIPYSNTIVLCMDLPISLHCAAASTKLGAPWSSRNHAG
group_1177		hypothetical protein		MLSISLARTMRAVFLFGYLPGHEPAINHIPIAQRKSHVLLLYQRLFLTTGSGQQSIEFPVPISITPKRKKAMVRFHVKR
group_1180		hypothetical protein		MVTGGAGRAGGAGGAGGPGGSGIGIGIGIGKGIGGSFGDGDEVVGGVTLGSVVGFVVGGVVFGSVVDVVVDLVVEGVVERVVDGVVVEDEVVGGVVVGFVVGGVVVDSVIGGSGGTTIGV
group_1181		hypothetical protein		MQKQRIIYNGVRRNLMLATSIAFTAGLVYGGGMLEPSMNSLILPSASAAVTGFPRPVPPLENIDLERKASVTIKIPDSSSGTNAGLPGYEVTVILLKTDPINTSEGYAKASKLTVEQAKKLEELRHYSGVTDAKGEANFSELVPGAYLVTTKSPKPGDRKPQEEVLIAPIIGENGEWDYSFTAVMKFKNNPKPGPTLPPWVPPVTQTTPPPTKDEQPPASDNPASKQNKKREALPLTGASVVGLIVISLSLIAGGFFLLVSRKNGENSTY
group_1182		hypothetical protein		MSSELVSLSSDILGTFADFKFDKIAKAVQAVVETALEWARLNPIDKVFK
group_1183		hypothetical protein		MNECYTAALSANTITVVTMFVGAVAGLVLMEVASLISERWKIRRNRKRIDKLMADTEAELEKYRADREH
group_1184		hypothetical protein		MATEPRTIKIQLKHEHTEGISERYPTTSVTYLITASEAQIMVECDLHLRRQEVADPEQAERRSLHEICDELGKHDYNNAKQHLRNTTYRSVSAKDDDDEIPVIDAVASSAEDPRSRGYGRDGEASMRSLDQMRHGSLSLRCVRPWRVSIRRIAWWWLASICTAIPNPRSLAFWAYLNQRWRRG
group_1185		hypothetical protein		MKFHELAACLAPALPGGLARAERMRELIFVFTTVTEDEWGTNRDPSTLASDSVLESMASRPSGFTKKLANAICSRLDIDAFVERLHGLDLASQELIAQNIAAHGEHVDLENFAYDVAELLVGILHEKAGLPDKTAAVLRRTQTHAALTKNRDLLLTRSRGCATCDTPLRTRSHDSSQASYDIVFLDDATEPFGPDDFAVLCKPCAERFNLAHIEADLAQLRAHNRALTAAENVDEGLAPLGLDRKISQLLAVINQLPFEEVVRDTNYSVVKLKEKIDDMALLRLCFDAMATYEPVVRNSAMALEAQGDFKFSKMRRQIQSAWDVLDDSGMSQYDIWQRLTAWIHEHTEVDRYASGVVVAFMIQIGDLFTPRTVAVSA
group_1186		hypothetical protein		MTGQSVSSLKQAKAEATRVHRQADLDLFDADRKARQEQQLLRSQLRPLTEQLDQLTGKLAIVEATLAGHTRITTDDLEEFYTYFPHANREHLETVEYYHHALTGILEEQLTEQRRLYTTQVEALKQEIRAQQARIVSLGESAQLDDETYQRFLELHTKITQLDEQIRTFDHNQKIKEERKALKKEIEESIPATLGELTTQINAEMRDVMDALYPSEPRKAQIFTFKAVTKGVSYTFDHNGDTGSGAKFNHLVALDIAVLRSTPLPFLIHDSAIIKLIAFAPVAELLAVYANTANVTSRAGEPKQVFFSFDATKAYGTKAEKRVAPAQVIHLGEGAEALYGFTWNTETTDHHDPQPSEGAEAK
group_1187		hypothetical protein		MTITFKPLWKLLIDREMTKEDLRIATGLSAATIAKMGKDGNVTTEVLARICTALTADINDICEATKEPKK
group_1189		hypothetical protein		MQFYCCENLLVGCTYSDREGLVIAKIAVKSVLKGAASWIALLVTSVALSIVLTLNIALIVAGIAVSGEAQQAYIGMGGVALGFTILTGLASFSLVVSTCVRLQRRDVALWQIVGILPHTAFIILLLEVLLVSFVSAVVGAFATLAVWPAYARFVEGSGLPHSEVLQQSIPISALIIGVMVTVTVSVLTGIRAAQRIVHADLVEGAQSSSAFWDKSPSTFIRLCKAIVGIGLLLGVIAIYWAIGKLEHITEPQKVGDFLTTYPGMGILLCITFVFMGTPLIHIFIKLIAHLPGRIPHFLASREATARPSLTRALVVPISLAAAAVGIMTSWVSKIKDVLQITSGSSSSVSAPPEQMALLLAGPIVAACVAASSIIFATATSRWEDNALLVVSGSTPGAAY…
group_1190		hypothetical protein		MGIGGFLMHWLNLGTDSQQSYSFMRRHSLLLAFMIFCALMLTACVRDTAKESVSALLAHPTSENAHPDFPEVMEPNPKDPNFSFFDPCTDVPAETYERAGIRQTRGGFFGHPGMNRAHCHFFVESLGAFDDLAMVGSMVISYEETIQREELVLYKGEGVPNGVYFTKNRDPSLGLGTECTAYVPTKRGRVWAFYRLGDENDTDQERACRSAMEILKEITRGL
group_1191		hypothetical protein		MKKSKLFLCMALTTSLATASIPATAQESDPITKPWLFKKCEGFSVAIQSVHLKDKDQSRVPRWLRAKPNLGDTVKVQFKVTNNSYSNNADATYPKEEGNAYLVDDPLSVRNGVGVTIKPNPIYAWSNTDQKRNFILGRGDSVTVTYNHTITEQDLTNRGIPDGPNYPISNSGTATPVCTISPGITYSWSPLSHFFPWLAGFLRSITSFFSR
group_128		hypothetical protein		MQTLHIRHNVVVTSNTSPQDPSNTNPLPEELEALFDPEDAGRSQSSLRSPSSQPAPPPENADSPVPHEESSASFVPDAEATAIFEELEPGSERTHIDRSEIIADGVKVLAQWCIRILIIAATGFAGWYLIKQFWRGLLPVVLALIVCTVLWAPTAWMRKRGVPSGLAALVSILASFGFFGGLIWVISPDIARQSQTLYFQAFEGVQKVQLWLQGPPFNLDSDELGNRVNTAVQWFQRQSGTIAGEIFSGIGIATSVLVTIGVVLVLTFFFLKDGEGFLPWLRSIVGKRAGWHLTELLTRSWITLGGFVRAQALVSLVDAIFIGAGLILLGVPMALALAVLTFIAGFIPIIGAFVAGALAVLVALVSLGLTKAIITLGIVIAVQQLEGNVLSPLLQSRAM…
group_1344		hypothetical protein		MKSQLSLNETSTQPHAGACGCHFQQAELPTLDARAIVPRLRHAAIFGALESLTPGEAMGFIAPHNPVPLLQQIGDKYGDGVEVSYLSEDPWTLKFTRV
group_1345		hypothetical protein		MSHQVVVPPSVMYLEPVARGSTGQVTGAQ
group_1346		hypothetical protein		MSSVTKHVGLSCLFFGVVCLALGIAINSAKAEVLASALTNLAAVSGIASGLSFAALSIFTLNGTYQEKVLKYVGNTVRGTLFYMLFVVMLVSVFSGISVIWADSSWIRIVFPILVFLVVEPFYITFRITYTAYEWESEPTRPDPMDSKYIKK
group_1347		hypothetical protein		MTTRQHARQLTRQALAQKVAHQSGLEPMKFHYFLGYARNFRELYFDGKLPGRKTPDRVFRLIDVDAKVSEVLYSGIRNAEWLLRHYLVQEYCERFESRGSFLDFENYLNLGDDYTNDHLARGLMNDILDYSETYVVEQLAEVAKALKCPPPKRCDVSNWEHCKNLSEDLALWSVVDSFSLGRLVKLIQRCDSTADDKQRIWRKIAADMDIPAGRFGVGMESLRSLRNLVSHQSRLWLRPTTNTVSKKGQFHKKIGRCHRNPYPFGVPIG
group_1348		hypothetical protein		MVNRVIKKQLGEVLGISGATAGRKVRGEISWSLAELFSVAELLDISVHDLIPHQAKAPEKHESPLRRGG
group_1349		hypothetical protein		MGTTLIDRNAEVCAYGVVTKTVRCGHFSTHSTATFNDGIENGGIAHYNSTPHSKPGDSGGPVWLKETKELIGVHYGAQTGYSRVTLLPRKNGKVKLPDDAAIPGRDSDMPPITSVPSTSEIADPIIPVEPGIIAPEDIPSSDTDQKTPSTPSHKVSSPGPIIGIIAAVAAVFGIAAFGMAQVFGLPGISLLPRNF
group_1350		hypothetical protein		MGASPTVVELGHTASYAASRMPPLYFSIKLSRPHNSRNVKRLCVQSSVNAVQQCTIGSPPAAVRDFLLNNTWLAVLDRLKGVISVYLPPEER
group_1351		hypothetical protein		MQKIKVSLIAGAVCCLTLGGSVAGASQILLTEDGGRETNVRESVEKLGDTWSCKREWDVTDRGGSYPVVFQRPCTVSLLGSAYEKLQSSDKQETRGLRADLREASAERDYYKKLSKDQWDLIEKLAKNDDTYKAEVEKLKPRLSGPSQTGR
group_1352		hypothetical protein		MQMEEFFQTKNPYRFKVFTKAKEQRRKEAGKRAMEIINFSFLEKITQKHAQLC
group_1353		hypothetical protein		MIPYAFYPYLGRFLSKRIGLEIEKFWQRIYIVWLVLISRIMMLGKAVLLGEEEQYCAQ
group_1354		hypothetical protein		MRPPKKHADTERVADISRRLMNNPETTKLIQELGESTSDANELVRGLLQATINTGLNTEMDAHLSYEHGDRAGKDAVGQATVATARIS
group_1355		hypothetical protein		MTVDSAYGPVDSSVPHDRSGTYMPRMVPKGSRRLTDLDDMIISLYAGAMTVRGIEHHLATTTGVNLSPDTISAVTDAVLEEVTVWQTRQLNEFYPVIFLDALRVKIRDNRRVVNKAVYMAVGVNMEGIKHILGLWGTTNEGATFWPQVCAENCQPRCQRCLYRLLRRAQRLS
group_1356		hypothetical protein		MIIANDSFRYSLVFLVAQREALLSVRSKSVSIVFAVVALGAIALVGFSSKQVVNSGKDFNPHDVSVVVGLFMLVALSMSIMMSSPLLGASMVDEKDNKVVEILLSSIRADELYLGKVFGHVIIGLFQLTALWGITAVSSILFGLSDFASFPWSRTFIVLLFMFPGYLVFTALFGMAGALVSRNEDYLAAQLPILILFFVTLFVPFLPLIKIGSFESGWLPAVSWIPPLSMVATPVREIYIGEPNWVVVISWILLLVLSAFLFFLGALTFKKNILK
group_1359		hypothetical protein		MSIVDMRKTQPLDSQIYYINMSFDQLMGYVREYIDGLDDQFPATLFEVGRGDVRNGYIYSAAGNTGMS
group_1360		hypothetical protein		MQNSEFIKWELVILEFKEDIFPEHKDKIGGLVQFVNLPYESAVEYAWDQLNVNQGTTRKFPSRYDLTVKSGDFVNAIPQGGRVFITVETENPRWIAVMGVNELADSAIAFLPRNRAFGGLIFPIVKNSEVVSVSQASDYNSCSFDYSKLDYPWGGYFGEGDFYINPARLSIFCENVEGWHFERSSNDERGENDVIFDFEEPEFYSRRLKKERFNPDMMLRYLDRLDIRLRDLNFYSGRMTILQRAD
group_1361		hypothetical protein		MRSKPFKKVVALLTGIDIAFSANTSVQAEEVGPDYLGYLDEAAAVKEPFGDGRYQNHSTVPPLVVKATDGGEEELAYCFNITKPYPVFKDSFPSDTSDVFNRGIGLRYKGNYGVSLQSFASRWRGEGADAGVLKAVYNGHSHNAAGLKESLGLTEEEFRYATQLAVWYWTDSDSGSKYLIGAGPNSNKIGQAVKILTGQDKSSVQLKEVDPNLVTLVIYKPYSLEGEFASYQNLLSVKFVSPKTGDSVNPEDPTKPEPKEPEKPKEPEAPQKEIEPKTPEEPTLKTSATDQSDNDKLISATGGKVVDKVTYTGLKEGEKYLVEGELMDKETSESTGIKAEATFTASGANGTVDVIFDIDAAQSGKTLVAFEKLYKAEDKGTVVASHEDINDKAQTVVVE…
group_1362		hypothetical protein		MYALPKCRIYKGWENRYQIRYKLFAILWISYSGLTLLFIKKPATQGYVEIREQGFLIFIPPSMNFWALWR
group_1363		hypothetical protein		MHFKTRMSLFCTATTAATSLAVASLQPAAAVEQPSNTIVSTIMLPTKATVTKTFTVSSTKGTARADYSSNSITVQPGDTISVKIHSQGGYTEFSELTEFVPSVGRLHTESITFKEGDSGPHPLKVAGWNATSQADRVTFRTNDGKPKAITLDTTLEYTYTVGVRATGDPSTRFQLSSSDSNTVFTSASGPKIHVKKTLPSWLSGAFPGAIFDSLTNLLSPILRALNIL
group_1364		hypothetical protein		MFAQDISKAIDRIADDIDSLRKLLTSPEEINFSEMADSFVKLEQAFSFKAYSDAFVAYCAHINNAGTLVGSKNPSIFLLMV
group_1365		hypothetical protein		MDVSASPVPEQKDDDRAQSRARRFTLRLGKTRTLYHR
group_1367		hypothetical protein		MRLCIYGNVDDDFSLHGRLGNAISGSTLRSQIFERFQRTRVILANCRSALYLHCPANYRKLQLLAIAGRTSHECAFPTVRFVLELPAIKKRKDSHRTISLDDSGDYRRLSES
group_1368		hypothetical protein		MGSVVLGDDDGGTDVVVVVGGTGGISGSSGSPWQ
group_1370		hypothetical protein		MHQPTFPSSEVEDLDVQKAVQELGQLLETAKGCALPLFHPVKEQWLDDLKDVGHRDVPLARLPRRGLAKVLVINPSR
group_1371		hypothetical protein		MESYSAHYLELTHLAAEEADPEGCLHLGLRGPAHRDSLALLERQAFGHQGLVLLSGLGSLRRVVATGGGA
group_1372		hypothetical protein		MNIDSNSVYIRPELRRVTTTVKELPATSDLKSILYQIHIPTVL
group_1373		hypothetical protein		MPTVSEMMHIWLSTIQSQVQESTRVVYDTTMRTRVLNYKRLCKTPINKLTWDIIAQWWQDTVTAHPDTHSKQSHVSETMGRYDSGCGL
group_1374		hypothetical protein		MRLCEPAALFVPLMTKVVRCEYKEASDNLGTEGRA
group_1375		hypothetical protein		MKLLSRKALVSVVTATAVAAGSLSAPAIAEDKEQTPTASSLASLKDLLSSSSSSEDTAADSTTGTATATAKKKDATKIFEDVKAWVGIISAVLGILTTIITFSGKIDRLFSKK
group_1379		hypothetical protein		MHSVKSLSPSARDLHILLKGHTDGGVQQLADRLISPNPTPHLAHLSTGASVYTWCVLDTFILAGLFACDVQVESRPPLAAAPLNVSLISNTLTASPEFVVSFPLACDENGVHFTEAFCPFANLFPTIEHYRHWAPLQPRPTVAISVDRANSIAADFALDIRTNTIKSSDLSLSL
group_1384		hypothetical protein		MHRRAKIDSQKTSNRQPQKRGNAAIAVVIILIGLGVLLYPVIATQWNNIIQQQAADAYSKLEKSVPVDVLDTAWEEAHRYNADRSQGPILDAWASRRAKDNEPYQEYLHQLHETDAMGRIIIPSIKSDLPIYHGTSEESLQRGVGHLFGTDLPVGGIDRNSVLSAHTGLQNATLWDNLNKVREGDAFYIAVAGHKLKYQVDRINVVLPEETDALQRTEGQDLITLVTCTPYGINTHRLLVHGHQVPMDPQEEKVFEDSSGINMQWWMWAILAAAVLTILLLILWWRKNFSRKDTKN
group_1386		hypothetical protein		MRILLALWQPSLIRCFTCFGLVLFLLSLLVVPFATRSQAEELLASEIASVSEKSSDRQEVAMKIENDLQATSIVIESSDLDSSFSSLNDSDFLLKVDGVQESSDGLKWDVSYVTADNPSISVSFPERTFKSGSTISIELPKNKESEVLSDANFIILGTPRAEVPSRKLPVIGDSVPSASNLQAEVTGSFDVSTGIVTVEGKIKPNEQTAGIKEISITPKTGEWLFTQGDDLRLEINGEAVDTSLFSASIIDKSMVLSFPADQGDLINEEASFSLKIKWDPKANNWVGLDSVVTAYKAEFSLAQPMFAPRARLARAACEPIEANNIMVAKDTGPTNPYRASFVLGSNGGGLISGFKVNPGLGVLPYIPNTQSFTQSTLPYWMSIEGIIDTREIPSQNVKY…
group_1387		hypothetical protein		MGSIESFLTNVGVSQTLVDYLHDRNGGAFASFLKFLTPLFGESFESVKKVLGAILNLDSASTEGLGSSGLNLSSDKSQTAPAKN
group_1389		hypothetical protein		MNIVQMANDLVLGLQRLGNFFEGYDALVKLGRFVLSGGLAERLDDWSSQLSSTLFSSRLS
group_1390		hypothetical protein		MFTAIHDFLLSVLDLDLLSSEPKDYFSVGWDSFKDIFVNIGNFFSFAKDRLSAE
group_1391		hypothetical protein		MASCVALIIFAFCVSVQGYLGNLSEMMRFLILKYVGRVPLIENDSMMEGHPLYSDKTDILKTMRRNGALLTTPVK
group_1392		hypothetical protein		MRSDLGLHGRVSSGIHVKIGDQQNNAHYSNQHDVATAADLEAVARLDRGEIAQEHFETALEQRHQSHSVKEHKVAT
group_1393		hypothetical protein		MNVTEANRYIQALNRIAEGVTMLASAIEEAAWESFEDHPGMSEARPIAAAQLAQPVLEAAAEEYEAAHQPPAPAPTPAPAPEVVRVSLEQVRTVLARLSQAGHTAQVRELIQAAGANKLSEVDPAKFGRLLEQAEAIADA
group_1394		hypothetical protein		MRHQLNLDLAAREKVVGLRRVTLRERLVRLILGEPKEFTVVVPGDSVDQVTITRHGDEEADLMALAAAVGATRNGGDAA
group_1395		hypothetical protein		MTRLPNKLYRFNETVLADFVTIMRSLDTAPMSVADLHDRLEGQLATEDMIDALTLLLTLGTFGLDTDQGVIARAH
group_1397		hypothetical protein		MIRNISEHNEAVKPNDFEIERLRAALPEYFDGDGNFMIDRLQQALQDGDVDLTREGYELKFLGKSYAKYLTSTKTETVVVPDLDHNSQPENKDSENIYIVGDNLDALKHLLGSYAGKVKCIYIDPPYNTGSDGFVYNDDFGFTIPQLVEKVGLTEDEAERVLDLRGKSSHSAWLTFMYPRLQLAKELLADDGVIFISIDDNEQANLRMLCDEVFGEQGFVASITVRNNPRGRQSNTSIAPVHDYLLVYSISAAAAGIGGRGLTEKDRADYKYEDDRGKYRLLGLRQRGVESLREDRPDMYFPIYVDPENETVSLAPVTNWAEVLPRKSDGRDGRWMWGINRCREELDRLVPTFVKRRSEYDIAVKDYLKKDGLAERTKKAFTIWESREFNQQVGTQEVK…
group_1398		hypothetical protein		MQIRLQTLEHQQRALTAITRVFHGVDFDSGGLMEANPTFDLADSQLAHNISELQNGAVAGVSAIPRAWRGRVDDGVLGIDVKMETGTGKTLVYTQMMYELNRLYGFTKFIVVVPSTAIKLGTRSFITSEYARNYFDDTYGGSIKLELDVLDPQKRSKGRKFFPSAVANFVSASPG
group_1399		hypothetical protein		MHALLMTDGMLRSAATMGAIYDQTVLGMSSQPYEALAATRPVVIIDEPHRFRRENKAYQTIIDQIQPQAVVRFGATFPKNDKTGQIDYNNLVFNLGAGEAFNEQLVKGVAVQYPEDDGQDSTRLKLTSLSARKPKQATFTNLDTSKTLTVGSGGSLAEADGAFAGITIEAVGKTENPTIKSGVTLSNGQILGKGDTVVAGVYSQTYQELMIARALDNHFETEWENFRRATRVKTLTLFFIDSIDSYRGEDGPGHLRVRFEEQLAAKLKEVIAEHEDKTSQIAKDYVAYLKASLADVSATNGGYFSADNASTDEAIQAEVDLILRDKQSMLSFTKADGSPNTMRFVFSKWTLREGWDNPNVFQIVKLRSSGSEISKLQEVGRGLRLPVDVSGSRLADEDF…
group_1400		hypothetical protein		MGEPTGLCLVDAFVQDLVDAGTDFGRCEVIESEVVLGVDRFPQLLEFGVAILADSDSGFLFVGDNFSGLELAFCELRIKLKERLGLAVD
group_1401		hypothetical protein		MNMYIHNLPDHNIMRGDTLCEPKFTEGYSALKKFDVVIAKRWLGILIPDNGVSGWALEA
group_1402		hypothetical protein		MGAAYEYLLKRFVDDAGQKVGEFFTPRSVVHLITRLLKPQENETVYDPTCSTGGMLFEPVAAVDANGGDTRT
group_1403		hypothetical protein		MVIAQAKLESKLWEAANSLRGAMDAADYKNYVFPVFFWKWISDNWELGHTKFLADVERARPR
group_1404		hypothetical protein		MESNKTLDQKVNAIVCEFNTAYKGTGLDNFGDAIKDTIKKMMKDGVAPNVSDMRPKM
group_1405		hypothetical protein		MLKKFAVPMVAVIGAAGMCVPQAIADEAVAAKECSVQVVSGSVKWGIKHSWRNYIQGNIAHGKWETSGAVTEGTSDKKNKDFQFKFEVDPAHTKIAVENGKITTSEIRTKDSSITFTGHHDALYSQVKSPIIKTSGDTVSAGSGYLGYYVPGKKMAEYTKDDRTDANKKQGEGIFSKGKVETASLSGDTLTLKGSNLRYTPQPGTKDGKIEGVDVLFMGIYNGNYLPEVDDVDVELKVKNNCGNISGTANPAADHGTPGSLSKPWAIVLGILGGFAALAGLFHVFMNSGLLQNLPFFNR
group_1407		hypothetical protein		MTKDVPADVTPVEQIHHGGVCAYVSNTPVVGALVDKPNPVERRLNRRSFR
group_1408		hypothetical protein		MDIGSLAEWAGALSGLAALFVAVQANRQSRKSEKYARETESLSVELNRQIREEQRQTELAMHKREQERDHRDMERDRRLIAGGLQAWWAYRDQQDTCQQWGLVVSNEGSQVSIFYNVQIDVEVQGITTRPLCIKVLPPGRYFAINRFEQGWELPEECGSSQTHALLSSTRHQVVRISFQDSLGKRWVWNPQEGLNPG
group_1409		hypothetical protein		MFCSSPPWWHYCAGSLGAGAIATLYIYGQWLWAAGLIALLALLFSRILNHPCYTLYKIRIDNVSNNAADRAMRGGLVGFSVFPVVSVFLLWDFHPAITFLICTALAPFLISNITASSRKGKDLITQHGRNADPAAMENLPSLTHAEAKIIELLAAVGATDGSRAQLGSLAKVSGIPMEDLTPAAHQLIDARILTVFTGLSPADPEGWYVELTPIGCALAVRDQTANAT
group_1410		hypothetical protein		MAKKHTFNKVIIDTIHATGITHTQAAEMFGVSTRWIRELLHRYNTGGYQALEPQSRCPHTSPRAITDDIIDSAGKVSLRWAGESKKLYIGTRYAGMPIILVCLNNKITAVNPETTEILGRYLLEKGRSYHRNLLKDPHQPNPDKKKSLETSNRNDVSRLHRKAPSGT
group_1411		hypothetical protein		MDRAENTTEQVTPTLDHAAANASSQDKEPDTPPETFDRKYVETLTRGS
group_1412		hypothetical protein		MAYSTMKLQKLLHFVASRYQKIAKQPLLGKVTSTWDYGEVVYSAWGEFCSFSKGNIKRYARDDARGGVFVIGEHSGY
group_142		hypothetical protein		MKNKVESKNVQLALRERSLIRILIALVMVGVVCAGLMVSPSVPSADAAECKGEISNIQWKDTTHIKDGVFVGSYGDGADIQFDWKVDPGAKSGDQFTLKLPNELMRLGIKDLTLTAPTGEEVAKGTWDATTKTWTFTLTDYANTHGDISGTAFFTVQWDRRHTTANTTYPLNISGCRGNGILNGKTPEEGIGGVGQVSGKVGGYDSRTDTVRWNIYVGTATDSDVYSPVVIKDIGNPQLLVRCSDVKVKDRTPFPHTAIRDTPLDSSKWTCEESNGGVIVRLVPDQHGRYLMRGQSLLIELETAITDDTSRIITNKATIENAPDGTKEVVAEVDRGDAGGVGQGFQGNVKIEKEAVGDTAPDKSHKFEFDYTCGNTKQPISVASGETSNTFTQKSSSTC…
group_145		hypothetical protein		MEVPEKTKVEIRFQTGSKISTPSTPSVYVNGCVEEFENTEPIAPIPPVGPSVDPTVCSPSAEAKVWIGMSQHTNRGETFNDRNSTDLYVQSFNRNTGLDEFKPVGARTPWVYNAMAYNPKEGYIYAISQGRLKTLQSSKLRIYDEDPNYPAGHLLQISPVNAGVKDLGAIIGLNGSRLTAWPNDLWGGMTSGIIDGNGRYLVSNSSQSGTHNLYTLDLDTRLATVVASNTAFSNDYTSTGKTDSNYVWGIKNSSNPAVLERIDVRDGSRKEFSLDGVKDPLGQNVEKGIYGTAWTYGNGSLGFGNNATGSVYQIDIGNESGTTIDDLHLKIVAKRKGPTSQNNDATSNGILSPVITDLKVTKKLEKIEGNQVSWTITVENVGPCPSSGFTLQDVVPEGY…
group_1462		hypothetical protein		MSTSNPTHVVTGEVRLFYANIFEANSIQGSKPKYSVSLIIPKGDTEMLAKIERAIDATIEVGIGKFGGNRPNKAALKLPLRDDEAYAGAMFVNADSKTPPQVVDAAMQAIVDPTGGDFGGFTTTSDDFLN
group_1493		hypothetical protein		MTDRAPEGWKFTCDGQDTNGYAPAYVTSFIKSGDHPKEVRHVIYNANGDSGGGTRNGFINITQLGDFRQGHNYTLNCRPEEVSVEFPYGLYEQSGPILALTAVTDKTPAPGSIIKNKAKIDHVDVEGHVRFPNAGGLGRGSKGGFTIEKTVVGTDEDKAKDYTFEYECKDSHGAVKKQGSLNVKHNEFKHVKDLEKGLKCTVKEKNSLNQIGRKLTVSWVLFDKNKEVKSFGSESHVDFEIDEKFNEAVHIVVTNKFKENTGGFTLEKKVKYEDDEDEDELEGKEFTFEWKCTTDGKEVVKGSTKLKDKEEN
group_150		hypothetical protein		MSSSSNSPRHPNAVYAAAKAEALKRSEAKTPSKNTVKKVLAQTGADAEWLVPLAMLAFGIGFAVLGWARLRREAR
group_1503		hypothetical protein		MIITNAKHIFANRLTKNPWLGVLLTLLLIASFIPLLAQYPSATAQETCTGGNWSNIKWKSDSPNIQDGTYVGPSGFAEIEFDWKANKDAKAGDTIRLKLPQELKAVNTGTVALRDKNGEIVATGFWSGDEFTIKLTKFQNHNFNVEGSAFASVNWNTSSNFNGQLIFNGCGTGSLPGKFEQRKGGLFHDDSKIGEYIGFDEKTDNYKILWSVGIDPKEHQHYDHRVLVVDNAPAGWKFTCDGNDNNGYAPVYVSSFIGSKEQPKLVRHAIYDVTNSPGGGARNGFTNINQLEDYQEGSNYTINCSPEQVSVEFPRGLSEQSAPILTLTAVTKNKPAPGSIVTNKAKIDHVDVEGHVRFPNAGGLGRGSKGGFTLEKNVVGREEDKAKEYSFKYECTSAK…
group_198		hypothetical protein		MRIHAIEIQDMRSIGHLELQDLPEKGVIVISGDNELGKSTIMEAIAITLGEQHSTGKKNIRDIKPVDKDVPTKTSLTATIGPYTFTISKTWNNSRAAELVIHSPNPGNYSGREAENKLSAILDEHLDVHLRDALFMEQGRYDVTFAAAGIPSLSAALGSGESINKAEDNELISAVEKEYKRYYSGQKIKKNGELDRALNDLEKAQGDLDEVTNRSIELEGKVSRISAVTQRKAAAEEELPHAKAECVKAQEKWKAAQEHIQQIALAQSEADRLHEQVENIERLCIQRKEKTERQISEEAELDALKQALAEEETRSASEEEHISELNKEKQDVQQQLKEARELLSSLRKGSALAKAFQCQEELNEITAELAELDKELDAITNFPRVTDAQLEDAERAYAE…
group_247		hypothetical protein		METAQLLEVSAAYRERFNMPFVYCLGTNDSIRSIVDTAIRRLANSDEQEHRVALSEIIEIANNRFDILLADANPVRSAWDRKFTEVE
group_269		hypothetical protein		MTKESSRINRHSRRGFLAVSALTAVALLGGLSACSSEKASEKPSTLSVFATTGYIGDAVKNMPLQLMSL
group_293		hypothetical protein		MINALRSEITKLLTLRSTWVWAILLTGSLYGPVVLIGLFSGEVSDYDWGFALPGAMIFVMLAVSFSASAMAGEFNDRMHAQAFLTQPRRSLWFNARTLVISGFLLINYLVGVGLIYLVFLVFPKITLVNEKTVLILVDGVLFLVFSFIAIGVAALTRNRVAAMAVPLAWFLAIERLITVAASQIAAFMPLWLVTPGERVSQLAKYGKDNAEFSSIGWDFMDVQPLGYNIGIIVAWTVVSLLLGLWVNAKRDVR
group_359		hypothetical protein		MILVSLATSPPQEKVLSMFDKARCHTTQTEEKSIQAPSHTASV
group_383		hypothetical protein		MNVLNGISIAVVVALVPQALLGELLKALVPHWPALKTLLMLVTLSSSMLPILIGVLVAMQFKLTPIQTASVGIAAVLGSGVAAVDPNGGFHLQGTGLVINTGLTAALAVGLVLFIGPKLGNYTILLLSTIVIVVAGGIGWVVTYPAVDAFSVWLGDVINGATGLQPIVMGAILAVAFALGIVSPISTVGIATAIYMSGVASGTANLGVVAAGFGLAIAGWKANGVATSLLPILGSPKVHMANIWGRPINFLPLALSAAVLGAAGGALGISGTPISAGFGISGLVGPLAALNAEGWGWSVSNVLIILAIFVVAPIILAFASFWACEKAGLVAPENYKLNFE
group_433		hypothetical protein		MRRSSSFLALCSKRSGAVLLSMALAGGALAACGDPSHKEASGEEGYPSRLVLAMVSTLRLAMVKQA
group_445		hypothetical protein		MSKTKCRLLGVLSSATFILSLVTPVNAQPVLQVPSDSSVGASLASPSVLHPGAPIPQPFGPADYIGYISDISSYSGGIYYDVVSNFEDLRQNHPKAMEENSATSIRINNEATAESVARAQRDALTEHDGVLVAFSDALGPRLGEHLRTALAENRLPKLQMLLGGWTARAGGLASSTFVEKNIFRNPRPYIAHAGSIRQYRVSHHDLYPTSGSFPSGHTNQATWTTALWAYMLPEFSAQILDRGSEAGFNRVVLGVHYPLDVIGGRMTGNAAAADRLNDPKMRIALDAAAAELRAELEWRCGKSLLECATDTRSKEQAVQKYTERMTYGMKTRVYSSEAPMVVPQAAPVLLASAFPSLTWGQRAEVLRQTAFEAGYPLDDQSTRGSWQRINLARAMAASV…
group_45		hypothetical protein		MLAVAAVLAIMVAALTFPLSEEPAAQADQVAVQPPLVRPTPAQPAPQNPDLDLNKCGATVAFVVDLSNSLSQADLDNQKKTLREMVNSLEGAPYVFSLYTFASAAPAYGAGNQNLKSMSLRDPEDVKKLRGRIDSLFLPGDRFGATNWDQGLGQVADDIEAGTHYDTVYFITDGKPTFDRNGRNFWGNTTEQSEIDNAVEQKERFVKSKTQLIPIGVGSDIQDKRPQNIFEPSNYYDYYYKGYWRVARQLTAEEILRKIATAPEKTIISPDYERLVTDLQKNFVTGCLLVNKEIVDGDGSVIEPGDGWHFDLEAGNTKKELVTNDRGVAAIAVGDFSQEKPQATITEKQQDDFQLVEEGKGAVTCKAFQAGKESTSIESKKTKDGVQITLDPAKIISCT…
group_458		hypothetical protein		MTHQFVHACAGSGKTQYIIDHCSQSQPNVRRLIITLTLTGQDELEGRLQKNIDPSAPAPEVTGWYTFLTNHIVRPYLPLLFPEQRVTGFMFDPGDARKRLRYKKKTDPQRYFSETGMIYKDNLEELATGLIDKAGGLVENRLRLIYDEILIDEAQDISRSGLDVIARLLRQDSVRCLLVGDSRQSLLDSSLASRKNRKADRQNLMEWYREFAKSGRLRIDEKVETYRFNQAIADFSDTIFPKRFGFSSTVSRMNDESSHDGVFCLQKKILVTTLRSSTQLFCGIQADHGEIKHRTIR
group_48		hypothetical protein		MWVDSNNDGIQDADEKGLAGVELQIVDSEGKPVKDINGEEVKNVTTAADGKYSFDNLPTLEKGKHYTVKVVAVPTGYEPTKTGQGTEDNDSSKDSAETYKDLSENGAKDDSLDFGFVETKPEAPGSVSVGDFVWVDANENGIQDEDEEGLDGVTLKIVGPDGAPVTDVNGNPVKDVTTRADGKYTFSDLPVLEDGQKYTVKLVEVPEGYEPTKTGQGTTETDSSTDQAETVLDLTKPGAEDNSLDFGFIKIQELEIPDPFNEEDSSFNWKYLIPLALIPVIGALAWGSSQGSSSPSAPAAPAPGAPKESGSATSPATAAPQSPATTAPKAPMKKQLAATGASVLYTLLIALLLVVAGVFLVRLRRRD
group_488		hypothetical protein		MVTTDQALSAGSAAAKVAESGTGRSGEKSGKSRHLPRHLRRLHFFAGIVCAPLIFIASLTGLAYAFAPTLENAVYSSNTTVEVPADAKQLPMEKIVDIATQRHPDQPISGIRVGEKDQAVRVLFKHPTKSASFSDAVFVNPYNGEITGDMVQYGNAGALPLRDWLSHGHRDLWLGDIGRFYSEFAASWLGVLAVSGVYLWWKRQRSGTGRIAAMLKVSGRGRTRNLRWHGALGTALALGMIFFTFTGLTWSSVAGTNIGKVRTELNWTTPKVTTSLDGSAAPAVKDPHAGHDHAGHDHGSHSATSPSAKLSLAEQATHVAATAAAELRSGVTLRPPSEAGQAWSVMENRQAYRKDNNSIAVNGDTGEVTARLAFVDWPFAAQATAWMIQLHMGTMLGLP…
group_504		hypothetical protein		MVGSHVPTTTRQLNHLLKHSSPSVIELDVRAVLAENSQRYLDSLHTQLVQAIRQGNVVFHTSRELVTGVSGEESLSIARKVSQALVTAVNRIVHEVTPRFVVAKGGITSSDVASQGLEMTKAMVIGPMQPGIISLWSTAEGPAAGVPYIVFAGNVGTDSSLTDVVSVLSQDSSLSH
group_6		hypothetical protein		MTLVFSILNIGVMVPTTNAQNAECAGRWENLKWEEGQGVKNGSYTDANQFSVATFDWSVPDTSKAGQTFTLQLPSQLKPASGAPNAFELKDASGVKVADAVWEGKVLTITLADYADSHFNVIGQARISLEWDRANIDTNRGYDSKTDGLLNFYGCGNGGLEGVYPKDGPSGDTHENGKRGQYAGEYVVEGIPYYLSRWTIYVDGRTKGNNGINEFTVTDTAPVGHKFVCDSKYSRNFIPTEVGTFYQGIYHRDSIIDASERKQGGSYTGITARGILHTGYGFELSCSENLLTVRFPYGVSQNSGPLINFYTYTTERPRPFSSQKNTAYVGDKPIEGFTYIPGAEGSGSGNVGGFSIKKVVMGGAGTQVPASFKFKYKCVRDSNIIEKTVDVSPNDGFIH…
group_617		hypothetical protein		MWYFSPNFCERLSVGTLLIILHVLTAVLFLGPVTVAVSSFQSRAIEAHNGNATAKGSALTLYKITQTYGMLSLLVPLIGFAVMFTNDSYWSDGRYHASIALAVVAWAILIFLIMPRQKKLAGALGLLEADELETGNFEIADWNKAKSLLSMFGGIFSLLWVIIAVLMVL
group_676		hypothetical protein		MKMKKLGLAVATLTVAATLSGCFTDSGSDSTDGQTLRVALQFKPVADFSPFSDDSVLNLRMGVAETLVTLDEDAKLKPVLAEKWEMKDDRTAVLSLRQGVTFHDGSKLDAKAVKMLSTTLFPQLPDQRDSVRQTSRLRPPASMR
group_751		hypothetical protein		MPLKRLNRTVQFWRIVDARDNQPLEKDYDWAAIFGDLYGKTSPLLFEADLEGRKFLGQVVTLGDKITELLHHELTDVFGSKGSCQHFGVILAGDKDYVPNQQNKQSGVQQPVGLNEGWDAVDNSFVWHLAFGNMFAILLESQSSGRANRYAAWLTRFLRQSGIISDQQVSYEAIPVIDGDVVDRARKAKGIKAVSLRTSLGRASSANNPVNRIFASHSNYHDVDIEIKITTRPGRSRQEDEQENLEWFRENLGDLTEFSKAVVKTVDSKGTIDELNLLKERLSRKQHITLDTSKSAADAINKDSVFPAIVEAFVKNYRDLQGLKDDGR
group_756		hypothetical protein		MANPDWVAIIDPYIDHTMSYFSEVNRPNYVLLGAGSTMYSSIEKISDADGFGMPQTFSVIACAIFLKDPFFPAHGRLRPTFLSCSWGPHVEAGWLSVEQSRFYDDVRRSLWASNELGTQGLTKFAVNLWPEKEKTFGRKTYNHLDLDWNGWGPDPTFRPDPQRPVYEWFNHRVVDGWGKNLGLEVFDTKFHVGRQAIFKKMQRKDNPYINAPLLYEDFRPFEERQKMMGFSPDHMQWLVEQGLY
group_761		hypothetical protein		MGEQHNALMLGGGAEIAVALIILVWAGVLCFQDLWQRTIPDILTIPVIVGIVAGSVGAGQLSWLLDGMIWGGTYFLLGIILQGVIGGGDIKLALITGTSAAMHSPLAVVYAMIAAQLVTLCAGTMMYFYEKTQGILARREKKKSHADGEHAQRHIIRIPHGPAMLLSTALSYVVTP
group_763		hypothetical protein		MHNSPRSVSRLITVGITSALFASTFSAVASAESATLSKEPLKASPGRADTVGVQTTCNAKPIFFGYYRTWRDKAIQLKDDDPWKDKLQVKLTDIPEHVNMVSLFHVEDNQKSDQQFWETFHREYQPELKKRGTRVVRTVGAQLLLNKIKDKNLYGKHVEDDYKYREIARDVYNEYVVKHNLDGLDVDMELRQVEKQLNLKWQLRKIMGAFSELMGPKAPANEGKKPDHEGYKYLIYDTFDNAQTSQVGLVADLVDYVLAQTYKKDTKESVTQVWNGFRDKINSCQFMAGYAHPEENDTNRFLTAVGEVNKSGAMQVAEWKPEGGEKGGTFAYALDRDGRTYDGDDFTTLKPTDFAFTKRAIELTTGESSTDLGKPTGSR
group_765		hypothetical protein		MTLAKAGIYPYADHGDFELLLFGYLIDASPVEVIDLVSGEQLPSEVLVSLVGPADEFAAHRIRLPPLVYICSPYSGDVEINVQLAHDFCARAVIRGGQKSACSAFALPAIHGRHLLQMIVS
group_766		hypothetical protein		MPDQHALLSASGAHRWLAYPPSATLEAGLPESSSSAAEQGTAAHEFAEWKLRRALHDAPTAKPVSSWHDAETEALTDDYVAFVQELLRDVRQVCADPQVLIEQRLDFSHVVPGGFGTGDCVIIAEPLLHIIDLKYGQSVMVEAEQNPQLMLYALSALNAFGSLHDIDQVAVTIFQPSRSNISTCTISVTDLEAWAEKVVKPRAEANLVLAKHEFAPPAELGDAEIAQVLYRLPSLSAWATDAEAHALSLAVNQGKTWPGFKLVEGRSIRKYADESAVAEMAGTGGITDIYDYDHKLKTITTLEKQAGKKRFTELLGDLVVEPAGNSRSPPTTTRGPY
group_768		hypothetical protein		MLTTISSTKETYAVDGSIPYGQWLRLAYTQTYLPISEIHAGLVRSNAKKKLPSDFFNKATLGEFVAQFHGWMQREYVKRFSYTRIDGPLGATALTDPDGQPLKTIAQGNVGVYRDTTSEVPEKFLYDAFVYDSPKEQTTIRDSVLDEVVVYGKIPRKSIQVPVYFGGTTSPDFMYVLKTADGKMSLNFIVETKDVDSKADLRETEQLRIKAARNFFESISDESISVHFAPQLKRDDIVTMIKQVVAQ
group_8		hypothetical protein		MGADDVVKQLEDREFTFKYTCCNDAEAIAKVSKNKPFESPKQYPLGTECTVKEEAIDTEVKWQKWTHTLTPSDGKIKINAENTAKVVASNTYTQVPKGKFTVNKKLEGPATLLADESVQNRKFKGRYRCGTQEWTQFEFSVKVPFVSPEYPEETLCYIEERTDSTEISGFTWSEVNGNKQKLSILHDNNANIQVELINKYTQKIGGFKLTKFVDGPAASLAKGIEYKFDYVCGEKTGSLRVKEGETVDSPADIPINTECAITESEVNAPAGVTWVGMLLNSEKFIIKEGETVNIHAKNTFEHSKGGFSILKTVGGDAADLSMFKSKHYEFNYVCDQPNGQLVKGTISATPGKSVVVKDILVGSKCEVTEAQSAYPNVDWLVEFSGEGVESEGNKATFNI…
group_83		hypothetical protein		MRLHSNWIYVIQAGLAAGLSYWVGLHLFGHEQPFFAPMSTVIVLSTTGGERFRRSFELVLGVSIGVGLGDVLIALVGSGVWQISIAVALSIILGIIADKGVLVANQASFAAVLIATILPPGTSGGTDRMLDALVGGLVGILVIALIPDSPLRSGRREIANILGVVAVVQRKVADALRTGDADSIVEALVLARGSQGHINQMIAATNMGKETIQASPLLWAQRRRIRSMIRILNPVDNAMRNTRVLARRALVICEDQDEVSEEQIELIATLACVSERLSNLYYGNTDVAENAEVPELVGILKDIGARSGLEVAEGRVLSAHAVLAQTRSSIVDLLQICGQSRSSAAEVLAPTSEHPATVRKIWNDGE
group_87		hypothetical protein		MNSLYRPFCAQHVYFDEQLNHRRYQLPTMFPTPAHRNVGFYIPAASSAARGFNAIATELVPDLCLSGSGSGQFFPRFTWDPTEDNGGLFGRGGVDKQSFEESAYGEIGEVVEGYRRVDNITVEIKMLYREALGGDITGDDIFHFMYGKLHDPAYRNAYATDLKKMLPHIETPATREEFDRFVRAGAELLTLHIGYETVEPWPLDVKVKGDEDARETWRVAKMRWAKRKDPETGKNVNDVTSLIYNRQITISGIPEQADEYMLGSRSAVAWLIDRYQVKTDKASGIVNDPNDWADEVGNPLYIVELIGRVVRVAMETVRIVEGLDEG
group_88		hypothetical protein		MASFEQVLDQLRDNQPQGKYGIAFEKLMVNFFRMAPTLAEQFDEVSRWGDWRYNGGKPDTGIDIVAKRKEDGSWVAIQAKFYQESTSIQKRHIDSFFEASGQSFETEQGREHFSHRYIISTTDKWSKNAEEALANQMIPTSRIGRADISGAPVDWDVVFPGSEIEVKLTRKEPFKPRKHQAEAIEKALEGFNAHDRGKLIMACGTGKTFTSLRLAEQFAHKNGGRARVLFLVPSIALLSQTLREWTAQATVSMRSFAVCSDTKAGRQAEDIASYDVEIPVSTDGKTLAEAFETGKRSKGLHVVFSTYQSLPAVHEAQQQGLADFDLVICDEAHRTTGVTLAGQDASNFVKVHDPAYIKAEKRLYMTATPRLFDDTVKGKAADHFAELASMDDEAIYGPE…
